# Supplementary material for: Multi-omics profiling reveals dysregulated ribosome biogenesis and impaired cell proliferation following knockout of CDR2L
Source: BMC Cancer. 2024 May 27;24:645. doi: 10.1186/s12885-024-12399-z (PMC11129367; doi:10.1186/s12885-024-12399-z)
Supplement: Supplementary file 4 — Supplementary Material 4. supplementary_table_S4.xlsx. Results of differential expression analysis of knockout CDR2L cells vs wildtype cells. [file 12885_2024_12399_MOESM4_ESM.xlsx]

## Sheet: Transcriptome
gene_id

## Sheet: Proteome
Accession

## Sheet: Secretome
Accession
