# Supplementary material for: Multi-omics profiling reveals dysregulated ribosome biogenesis and impaired cell proliferation following knockout of CDR2L
Source: BMC Cancer. 2024 May 27;24:645. doi: 10.1186/s12885-024-12399-z (PMC11129367; doi:10.1186/s12885-024-12399-z)
Supplement: Supplementary file 7 — Supplementary Material 7. supplementary_table_S7.xlsx. Results of over-representation analysis of differentially expressed genes common across all knockout cell lines. [file 12885_2024_12399_MOESM7_ESM.xlsx]

## Sheet: Transcriptome
geneSet

## Sheet: Proteome
geneSet

## Sheet: Secretome
geneSet
