# Supplementary material for: Multi-omics profiling reveals dysregulated ribosome biogenesis and impaired cell proliferation following knockout of CDR2L
Source: BMC Cancer. 2024 May 27;24:645. doi: 10.1186/s12885-024-12399-z (PMC11129367; doi:10.1186/s12885-024-12399-z)
Supplement: Supplementary file 8 — Supplementary Material 8. supplementary_table_S8.xlsx. Results of gene set enrichment analysis of knockout CDR2L cells vs wildtype cells. [file 12885_2024_12399_MOESM8_ESM.xlsx]

## Sheet: Transcriptome
pathway

## Sheet: Proteome
pathway

## Sheet: Secretome
pathway
