# Supplementary material for: Multi-omics profiling reveals dysregulated ribosome biogenesis and impaired cell proliferation following knockout of CDR2L
Source: BMC Cancer. 2024 May 27;24:645. doi: 10.1186/s12885-024-12399-z (PMC11129367; doi:10.1186/s12885-024-12399-z)
Supplement: Supplementary file 9 — Supplementary Material 9. supplementary_table_S9.xlsx. Results of transcription factor enrichment analysis of knockout CDR2L cells. Analysis was performed using ChEA3 and results are given as mean rank. [file 12885_2024_12399_MOESM9_ESM.xlsx]

## Sheet: Sheet 1
Query.Name
