# Supplementary material for: Multi-omics profiling reveals dysregulated ribosome biogenesis and impaired cell proliferation following knockout of CDR2L
Source: BMC Cancer. 2024 May 27;24:645. doi: 10.1186/s12885-024-12399-z (PMC11129367; doi:10.1186/s12885-024-12399-z)
Supplement: Supplementary file 10 — Supplementary Material 10. supplementary_table_S10.xlsx. Proteins identified as potential interaction partners of CDR2L using co-immunoprecipitation and mass spectrometry. Listed are the proteins along with the antibodies used for the co-immunoprecipitation. [file 12885_2024_12399_MOESM10_ESM.xlsx]

## Sheet: Sheet 1
Gene	Antibody
A1BG	Mouse anti-CDR2L (Protein Technology #66791‐1‐Ig)
A2M	Mouse anti-CDR2L (Protein Technology #66791‐1‐Ig)
ABCB1	Mouse anti-CDR2L (Protein Technology #66791‐1‐Ig)
ABCB7	Mouse anti-CDR2L (Protein Technology #66791‐1‐Ig)
ABCD3	Mouse anti-CDR2L (Protein Technology #66791‐1‐Ig)
ABCE1	Mouse anti-CDR2L (Protein Technology #66791‐1‐Ig)
ABCF1	Mouse anti-CDR2L (Protein Technology #66791‐1‐Ig)
ABCF2	Rabbit anti-CDR2L (Protein Technology #14563-1-AP)
ACACA	Mouse anti-CDR2L (Protein Technology #66791‐1‐Ig)
ACAD9	Mouse anti-CDR2L (Protein Technology #66791‐1‐Ig)
ACADSB	Mouse anti-CDR2L (Protein Technology #66791‐1‐Ig)
ACADVL	Mouse anti-CDR2L (Protein Technology #66791‐1‐Ig)
ACAT1	Mouse anti-CDR2L (Protein Technology #66791‐1‐Ig)
ACLY	Mouse anti-CDR2L (Protein Technology #66791‐1‐Ig)
ACO2	Mouse anti-CDR2L (Protein Technology #66791‐1‐Ig)
ACOT7	Mouse anti-CDR2L (Protein Technology #66791‐1‐Ig)
ACOT9	Rabbit anti-CDR2L (Protein Technology #14563-1-AP)
ACOT9	Rabbit anti-CDR2L (Sigma-Aldrich #HPA022015)
ACSL3	Mouse anti-CDR2L (Protein Technology #66791‐1‐Ig)
ACSL4	Rabbit anti-CDR2L (Protein Technology #14563-1-AP)
ACSS2	Rabbit anti-CDR2L (Sigma-Aldrich #HPA022015)
ACTC1	Rabbit anti-CDR2L (Sigma-Aldrich #HPA022015)
ACTG1	Rabbit anti-CDR2L (Sigma-Aldrich #HPA022015)
ACTG1	Mouse anti-CDR2L (Protein Technology #66791‐1‐Ig)
ACTG2	Mouse anti-CDR2L (Protein Technology #66791‐1‐Ig)
ACTN1	Rabbit anti-CDR2L (Sigma-Aldrich #HPA022015)
ACTN4	Rabbit anti-CDR2L (Sigma-Aldrich #HPA022015)
ACTN4	Mouse anti-CDR2L (Protein Technology #66791‐1‐Ig)
ACTR1A	Mouse anti-CDR2L (Protein Technology #66791‐1‐Ig)
ACTR1B	Rabbit anti-CDR2L (Sigma-Aldrich #HPA022015)
ACTR2	Mouse anti-CDR2L (Protein Technology #66791‐1‐Ig)
ACTR3	Mouse anti-CDR2L (Protein Technology #66791‐1‐Ig)
ADAR	Mouse anti-CDR2L (Protein Technology #66791‐1‐Ig)
ADD1	Mouse anti-CDR2L (Protein Technology #66791‐1‐Ig)
ADH5	Mouse anti-CDR2L (Protein Technology #66791‐1‐Ig)
ADNP	Mouse anti-CDR2L (Protein Technology #66791‐1‐Ig)
ADRM1	Mouse anti-CDR2L (Protein Technology #66791‐1‐Ig)
ADSL	Mouse anti-CDR2L (Protein Technology #66791‐1‐Ig)
AFAP1	Mouse anti-CDR2L (Protein Technology #66791‐1‐Ig)
AFG3L2	Mouse anti-CDR2L (Protein Technology #66791‐1‐Ig)
AFP	Mouse anti-CDR2L (Protein Technology #66791‐1‐Ig)
AGPS	Mouse anti-CDR2L (Protein Technology #66791‐1‐Ig)
AGRN	Mouse anti-CDR2L (Protein Technology #66791‐1‐Ig)
AHCY	Mouse anti-CDR2L (Protein Technology #66791‐1‐Ig)
AHNAK	Mouse anti-CDR2L (Protein Technology #66791‐1‐Ig)
AHSA1	Mouse anti-CDR2L (Protein Technology #66791‐1‐Ig)
AHSG	Mouse anti-CDR2L (Protein Technology #66791‐1‐Ig)
AIFM1	Mouse anti-CDR2L (Protein Technology #66791‐1‐Ig)
AIMP1	Mouse anti-CDR2L (Protein Technology #66791‐1‐Ig)
AIMP2	Mouse anti-CDR2L (Protein Technology #66791‐1‐Ig)
AK3	Mouse anti-CDR2L (Protein Technology #66791‐1‐Ig)
AKT2	Mouse anti-CDR2L (Protein Technology #66791‐1‐Ig)
ALDH16A1	Mouse anti-CDR2L (Protein Technology #66791‐1‐Ig)
ALDH18A1	Rabbit anti-CDR2L (Sigma-Aldrich #HPA022015)
ALDH18A1	Mouse anti-CDR2L (Protein Technology #66791‐1‐Ig)
ALDOA	Rabbit anti-CDR2L (Sigma-Aldrich #HPA022015)
ALG8	Mouse anti-CDR2L (Protein Technology #66791‐1‐Ig)
ANXA1	Rabbit anti-CDR2L (Sigma-Aldrich #HPA022015)
ANXA1	Mouse anti-CDR2L (Protein Technology #66791‐1‐Ig)
ANXA11	Mouse anti-CDR2L (Protein Technology #66791‐1‐Ig)
ANXA3	Mouse anti-CDR2L (Protein Technology #66791‐1‐Ig)
ANXA5	Rabbit anti-CDR2L (Sigma-Aldrich #HPA022015)
ANXA5	Mouse anti-CDR2L (Protein Technology #66791‐1‐Ig)
ANXA7	Mouse anti-CDR2L (Protein Technology #66791‐1‐Ig)
AP1B1	Mouse anti-CDR2L (Protein Technology #66791‐1‐Ig)
AP1G1	Mouse anti-CDR2L (Protein Technology #66791‐1‐Ig)
AP1M1	Rabbit anti-CDR2L (Sigma-Aldrich #HPA022015)
AP1M1	Mouse anti-CDR2L (Protein Technology #66791‐1‐Ig)
AP1M2	Mouse anti-CDR2L (Protein Technology #66791‐1‐Ig)
AP2A1	Mouse anti-CDR2L (Protein Technology #66791‐1‐Ig)
AP2A2	Mouse anti-CDR2L (Protein Technology #66791‐1‐Ig)
AP2M1	Mouse anti-CDR2L (Protein Technology #66791‐1‐Ig)
AP3B1	Mouse anti-CDR2L (Protein Technology #66791‐1‐Ig)
APEH	Mouse anti-CDR2L (Protein Technology #66791‐1‐Ig)
APOOL	Mouse anti-CDR2L (Protein Technology #66791‐1‐Ig)
APRT	Mouse anti-CDR2L (Protein Technology #66791‐1‐Ig)
AQR	Mouse anti-CDR2L (Protein Technology #66791‐1‐Ig)
ARCN1	Mouse anti-CDR2L (Protein Technology #66791‐1‐Ig)
ARF4	Rabbit anti-CDR2L (Sigma-Aldrich #HPA022015)
ARF4	Mouse anti-CDR2L (Protein Technology #66791‐1‐Ig)
ARFGEF1	Mouse anti-CDR2L (Protein Technology #66791‐1‐Ig)
ARG1	Mouse anti-CDR2L (Protein Technology #66791‐1‐Ig)
ARHGAP1	Mouse anti-CDR2L (Protein Technology #66791‐1‐Ig)
ARHGAP29	Mouse anti-CDR2L (Protein Technology #66791‐1‐Ig)
ARHGDIA	Mouse anti-CDR2L (Protein Technology #66791‐1‐Ig)
ARHGEF16	Mouse anti-CDR2L (Protein Technology #66791‐1‐Ig)
ARHGEF2	Mouse anti-CDR2L (Protein Technology #66791‐1‐Ig)
ARL6IP5	Mouse anti-CDR2L (Protein Technology #66791‐1‐Ig)
ARPC1B	Mouse anti-CDR2L (Protein Technology #66791‐1‐Ig)
ARPC2	Mouse anti-CDR2L (Protein Technology #66791‐1‐Ig)
ARPC3	Rabbit anti-CDR2L (Sigma-Aldrich #HPA022015)
ARPC3	Mouse anti-CDR2L (Protein Technology #66791‐1‐Ig)
ARPC4	Mouse anti-CDR2L (Protein Technology #66791‐1‐Ig)
ASMTL	Mouse anti-CDR2L (Protein Technology #66791‐1‐Ig)
ASNS	Mouse anti-CDR2L (Protein Technology #66791‐1‐Ig)
ASS1	Mouse anti-CDR2L (Protein Technology #66791‐1‐Ig)
ATAD3A	Mouse anti-CDR2L (Protein Technology #66791‐1‐Ig)
ATIC	Mouse anti-CDR2L (Protein Technology #66791‐1‐Ig)
ATL3	Rabbit anti-CDR2L (Sigma-Aldrich #HPA022015)
ATP1A1	Mouse anti-CDR2L (Protein Technology #66791‐1‐Ig)
ATP2A2	Rabbit anti-CDR2L (Sigma-Aldrich #HPA022015)
ATP2A2	Mouse anti-CDR2L (Protein Technology #66791‐1‐Ig)
ATP2B1	Mouse anti-CDR2L (Protein Technology #66791‐1‐Ig)
ATP5A1	Mouse anti-CDR2L (Protein Technology #66791‐1‐Ig)
ATP5B	Mouse anti-CDR2L (Protein Technology #66791‐1‐Ig)
ATP5C1	Mouse anti-CDR2L (Protein Technology #66791‐1‐Ig)
ATP5L	Mouse anti-CDR2L (Protein Technology #66791‐1‐Ig)
ATP5O	Mouse anti-CDR2L (Protein Technology #66791‐1‐Ig)
ATP6	Mouse anti-CDR2L (Protein Technology #66791‐1‐Ig)
ATP6V1A	Mouse anti-CDR2L (Protein Technology #66791‐1‐Ig)
ATP6V1B2	Mouse anti-CDR2L (Protein Technology #66791‐1‐Ig)
ATP6V1C1	Mouse anti-CDR2L (Protein Technology #66791‐1‐Ig)
ATP6V1H	Mouse anti-CDR2L (Protein Technology #66791‐1‐Ig)
ATR	Mouse anti-CDR2L (Protein Technology #66791‐1‐Ig)
ATRIP	Mouse anti-CDR2L (Protein Technology #66791‐1‐Ig)
BAZ1B	Mouse anti-CDR2L (Protein Technology #66791‐1‐Ig)
BLK	Rabbit anti-CDR2L (Sigma-Aldrich #HPA022015)
BLVRA	Mouse anti-CDR2L (Protein Technology #66791‐1‐Ig)
BPIFA1	Rabbit anti-CDR2L (Sigma-Aldrich #HPA022015)
BPIFB1	Rabbit anti-CDR2L (Sigma-Aldrich #HPA022015)
BPTF	Rabbit anti-CDR2L (Protein Technology #14563-1-AP)
BUB3	Mouse anti-CDR2L (Protein Technology #66791‐1‐Ig)
C1orf68	Mouse anti-CDR2L (Protein Technology #66791‐1‐Ig)
C1R	Rabbit anti-CDR2L (Protein Technology #14563-1-AP)
C1R	Rabbit anti-CDR2L (Protein Technology #14563-1-AP)
C3	Rabbit anti-CDR2L (Protein Technology #14563-1-AP)
C3	Mouse anti-CDR2L (Protein Technology #66791‐1‐Ig)
C4A	Rabbit anti-CDR2L (Protein Technology #14563-1-AP)
C4B	Rabbit anti-CDR2L (Protein Technology #14563-1-AP)
C5	Rabbit anti-CDR2L (Protein Technology #14563-1-AP)
CA2	Mouse anti-CDR2L (Protein Technology #66791‐1‐Ig)
CAD	Mouse anti-CDR2L (Protein Technology #66791‐1‐Ig)
CAND1	Mouse anti-CDR2L (Protein Technology #66791‐1‐Ig)
CANX	Rabbit anti-CDR2L (Sigma-Aldrich #HPA022015)
CAPN1	Mouse anti-CDR2L (Protein Technology #66791‐1‐Ig)
CAPN2	Mouse anti-CDR2L (Protein Technology #66791‐1‐Ig)
CAPN5	Mouse anti-CDR2L (Protein Technology #66791‐1‐Ig)
CASP14	Rabbit anti-CDR2L (Sigma-Aldrich #HPA022015)
CASP8	Mouse anti-CDR2L (Protein Technology #66791‐1‐Ig)
CBR1	Mouse anti-CDR2L (Protein Technology #66791‐1‐Ig)
CBSL	Rabbit anti-CDR2L (Sigma-Aldrich #HPA022015)
CBSL	Mouse anti-CDR2L (Protein Technology #66791‐1‐Ig)
CCAR2	Mouse anti-CDR2L (Protein Technology #66791‐1‐Ig)
CCT2	Mouse anti-CDR2L (Protein Technology #66791‐1‐Ig)
CCT3	Mouse anti-CDR2L (Protein Technology #66791‐1‐Ig)
CCT4	Mouse anti-CDR2L (Protein Technology #66791‐1‐Ig)
CCT5	Mouse anti-CDR2L (Protein Technology #66791‐1‐Ig)
CCT6A	Rabbit anti-CDR2L (Sigma-Aldrich #HPA022015)
CCT6A	Mouse anti-CDR2L (Protein Technology #66791‐1‐Ig)
CCT7	Mouse anti-CDR2L (Protein Technology #66791‐1‐Ig)
CCT8	Rabbit anti-CDR2L (Sigma-Aldrich #HPA022015)
CCT8	Mouse anti-CDR2L (Protein Technology #66791‐1‐Ig)
CD47	Mouse anti-CDR2L (Protein Technology #66791‐1‐Ig)
CDC42	Mouse anti-CDR2L (Protein Technology #66791‐1‐Ig)
CDC42BPB	Mouse anti-CDR2L (Protein Technology #66791‐1‐Ig)
CDC5L	Mouse anti-CDR2L (Protein Technology #66791‐1‐Ig)
CDK4	Rabbit anti-CDR2L (Sigma-Aldrich #HPA022015)
CDK4	Mouse anti-CDR2L (Protein Technology #66791‐1‐Ig)
CDK6	Mouse anti-CDR2L (Protein Technology #66791‐1‐Ig)
CDO1	Mouse anti-CDR2L (Protein Technology #66791‐1‐Ig)
CDR2	Rabbit anti-CDR2L (Protein Technology #14563-1-AP)
CDR2	Mouse anti-CDR2L (Protein Technology #66791‐1‐Ig)
CDR2L	Rabbit anti-CDR2L (Protein Technology #14563-1-AP)
CDR2L	Rabbit anti-CDR2L (Sigma-Aldrich #HPA022015)
CDR2L	Mouse anti-CDR2L (Protein Technology #66791‐1‐Ig)
CERS2	Mouse anti-CDR2L (Protein Technology #66791‐1‐Ig)
CFL1	Mouse anti-CDR2L (Protein Technology #66791‐1‐Ig)
CHCHD3	Mouse anti-CDR2L (Protein Technology #66791‐1‐Ig)
CHD4	Mouse anti-CDR2L (Protein Technology #66791‐1‐Ig)
CHTOP	Rabbit anti-CDR2L (Protein Technology #14563-1-AP)
CIP2A	Mouse anti-CDR2L (Protein Technology #66791‐1‐Ig)
CKAP5	Mouse anti-CDR2L (Protein Technology #66791‐1‐Ig)
CLIC1	Mouse anti-CDR2L (Protein Technology #66791‐1‐Ig)
CLIC4	Mouse anti-CDR2L (Protein Technology #66791‐1‐Ig)
CLIC5	Mouse anti-CDR2L (Protein Technology #66791‐1‐Ig)
CLPTM1	Mouse anti-CDR2L (Protein Technology #66791‐1‐Ig)
CLPX	Mouse anti-CDR2L (Protein Technology #66791‐1‐Ig)
CLTC	Rabbit anti-CDR2L (Sigma-Aldrich #HPA022015)
CLTCL1	Rabbit anti-CDR2L (Protein Technology #14563-1-AP)
CLTCL1	Rabbit anti-CDR2L (Sigma-Aldrich #HPA022015)
CLU	Rabbit anti-CDR2L (Sigma-Aldrich #HPA022015)
CNDP2	Mouse anti-CDR2L (Protein Technology #66791‐1‐Ig)
CNN3	Mouse anti-CDR2L (Protein Technology #66791‐1‐Ig)
CNOT1	Mouse anti-CDR2L (Protein Technology #66791‐1‐Ig)
COL18A1	Mouse anti-CDR2L (Protein Technology #66791‐1‐Ig)
COPA	Mouse anti-CDR2L (Protein Technology #66791‐1‐Ig)
COPB1	Mouse anti-CDR2L (Protein Technology #66791‐1‐Ig)
COPB2	Mouse anti-CDR2L (Protein Technology #66791‐1‐Ig)
COPG1	Mouse anti-CDR2L (Protein Technology #66791‐1‐Ig)
COPG2	Mouse anti-CDR2L (Protein Technology #66791‐1‐Ig)
CORO1A	Mouse anti-CDR2L (Protein Technology #66791‐1‐Ig)
CORO1B	Mouse anti-CDR2L (Protein Technology #66791‐1‐Ig)
CORO1C	Mouse anti-CDR2L (Protein Technology #66791‐1‐Ig)
COX2	Mouse anti-CDR2L (Protein Technology #66791‐1‐Ig)
CP	Rabbit anti-CDR2L (Protein Technology #14563-1-AP)
CP	Mouse anti-CDR2L (Protein Technology #66791‐1‐Ig)
CPNE1	Mouse anti-CDR2L (Protein Technology #66791‐1‐Ig)
CPSF1	Mouse anti-CDR2L (Protein Technology #66791‐1‐Ig)
CPT1A	Mouse anti-CDR2L (Protein Technology #66791‐1‐Ig)
CSE1L	Rabbit anti-CDR2L (Sigma-Aldrich #HPA022015)
CSE1L	Mouse anti-CDR2L (Protein Technology #66791‐1‐Ig)
CSNK2A1	Rabbit anti-CDR2L (Protein Technology #14563-1-AP)
CSNK2A1	Rabbit anti-CDR2L (Sigma-Aldrich #HPA022015)
CSNK2A1	Mouse anti-CDR2L (Protein Technology #66791‐1‐Ig)
CST4	Rabbit anti-CDR2L (Protein Technology #14563-1-AP)
CSTF1	Mouse anti-CDR2L (Protein Technology #66791‐1‐Ig)
CTBP2	Mouse anti-CDR2L (Protein Technology #66791‐1‐Ig)
CTNNB1	Mouse anti-CDR2L (Protein Technology #66791‐1‐Ig)
CTNND1	Mouse anti-CDR2L (Protein Technology #66791‐1‐Ig)
CTPS1	Mouse anti-CDR2L (Protein Technology #66791‐1‐Ig)
CUL1	Mouse anti-CDR2L (Protein Technology #66791‐1‐Ig)
CUL4B	Mouse anti-CDR2L (Protein Technology #66791‐1‐Ig)
CYFIP1	Mouse anti-CDR2L (Protein Technology #66791‐1‐Ig)
DAP3	Mouse anti-CDR2L (Protein Technology #66791‐1‐Ig)
DARS	Mouse anti-CDR2L (Protein Technology #66791‐1‐Ig)
DARS2	Mouse anti-CDR2L (Protein Technology #66791‐1‐Ig)
DCAF7	Mouse anti-CDR2L (Protein Technology #66791‐1‐Ig)
DCD	Mouse anti-CDR2L (Protein Technology #66791‐1‐Ig)
DCK	Mouse anti-CDR2L (Protein Technology #66791‐1‐Ig)
DCTN1	Mouse anti-CDR2L (Protein Technology #66791‐1‐Ig)
DCXR	Mouse anti-CDR2L (Protein Technology #66791‐1‐Ig)
DDOST	Mouse anti-CDR2L (Protein Technology #66791‐1‐Ig)
DDX1	Mouse anti-CDR2L (Protein Technology #66791‐1‐Ig)
DDX17	Mouse anti-CDR2L (Protein Technology #66791‐1‐Ig)
DDX18	Mouse anti-CDR2L (Protein Technology #66791‐1‐Ig)
DDX19B	Mouse anti-CDR2L (Protein Technology #66791‐1‐Ig)
DDX21	Rabbit anti-CDR2L (Sigma-Aldrich #HPA022015)
DDX21	Mouse anti-CDR2L (Protein Technology #66791‐1‐Ig)
DDX27	Mouse anti-CDR2L (Protein Technology #66791‐1‐Ig)
DDX39B	Mouse anti-CDR2L (Protein Technology #66791‐1‐Ig)
DDX3X	Mouse anti-CDR2L (Protein Technology #66791‐1‐Ig)
DDX42	Rabbit anti-CDR2L (Sigma-Aldrich #HPA022015)
DDX42	Mouse anti-CDR2L (Protein Technology #66791‐1‐Ig)
DDX46	Mouse anti-CDR2L (Protein Technology #66791‐1‐Ig)
DDX5	Rabbit anti-CDR2L (Sigma-Aldrich #HPA022015)
DDX5	Mouse anti-CDR2L (Protein Technology #66791‐1‐Ig)
DDX50	Rabbit anti-CDR2L (Sigma-Aldrich #HPA022015)
DDX6	Mouse anti-CDR2L (Protein Technology #66791‐1‐Ig)
DHCR24	Mouse anti-CDR2L (Protein Technology #66791‐1‐Ig)
DHCR7	Mouse anti-CDR2L (Protein Technology #66791‐1‐Ig)
DHX15	Mouse anti-CDR2L (Protein Technology #66791‐1‐Ig)
DHX29	Mouse anti-CDR2L (Protein Technology #66791‐1‐Ig)
DHX30	Mouse anti-CDR2L (Protein Technology #66791‐1‐Ig)
DHX36	Mouse anti-CDR2L (Protein Technology #66791‐1‐Ig)
DHX57	Mouse anti-CDR2L (Protein Technology #66791‐1‐Ig)
DHX9	Rabbit anti-CDR2L (Sigma-Aldrich #HPA022015)
DHX9	Mouse anti-CDR2L (Protein Technology #66791‐1‐Ig)
DIAPH1	Mouse anti-CDR2L (Protein Technology #66791‐1‐Ig)
DIP2A	Mouse anti-CDR2L (Protein Technology #66791‐1‐Ig)
DLD	Mouse anti-CDR2L (Protein Technology #66791‐1‐Ig)
DLST	Mouse anti-CDR2L (Protein Technology #66791‐1‐Ig)
DMBT1	Rabbit anti-CDR2L (Sigma-Aldrich #HPA022015)
DNAJA2	Mouse anti-CDR2L (Protein Technology #66791‐1‐Ig)
DNAJC10	Mouse anti-CDR2L (Protein Technology #66791‐1‐Ig)
DNAJC11	Mouse anti-CDR2L (Protein Technology #66791‐1‐Ig)
DNAJC13	Mouse anti-CDR2L (Protein Technology #66791‐1‐Ig)
DNM1L	Mouse anti-CDR2L (Protein Technology #66791‐1‐Ig)
DNM2	Rabbit anti-CDR2L (Sigma-Aldrich #HPA022015)
DNM2	Mouse anti-CDR2L (Protein Technology #66791‐1‐Ig)
DPM1	Mouse anti-CDR2L (Protein Technology #66791‐1‐Ig)
DPP3	Mouse anti-CDR2L (Protein Technology #66791‐1‐Ig)
DRG1	Mouse anti-CDR2L (Protein Technology #66791‐1‐Ig)
DSC1	Mouse anti-CDR2L (Protein Technology #66791‐1‐Ig)
DSG1	Mouse anti-CDR2L (Protein Technology #66791‐1‐Ig)
DSP	Rabbit anti-CDR2L (Sigma-Aldrich #HPA022015)
DSTN	Mouse anti-CDR2L (Protein Technology #66791‐1‐Ig)
DTX3L	Mouse anti-CDR2L (Protein Technology #66791‐1‐Ig)
DTYMK	Mouse anti-CDR2L (Protein Technology #66791‐1‐Ig)
DYNC1H1	Mouse anti-CDR2L (Protein Technology #66791‐1‐Ig)
DYNC1I2	Mouse anti-CDR2L (Protein Technology #66791‐1‐Ig)
DYNC1LI1	Mouse anti-CDR2L (Protein Technology #66791‐1‐Ig)
DYNC1LI2	Mouse anti-CDR2L (Protein Technology #66791‐1‐Ig)
ECH1	Rabbit anti-CDR2L (Sigma-Aldrich #HPA022015)
ECH1	Mouse anti-CDR2L (Protein Technology #66791‐1‐Ig)
ECHS1	Mouse anti-CDR2L (Protein Technology #66791‐1‐Ig)
EDC4	Mouse anti-CDR2L (Protein Technology #66791‐1‐Ig)
EECP	Rabbit anti-CDR2L (Sigma-Aldrich #HPA022015)
EEF1D	Rabbit anti-CDR2L (Sigma-Aldrich #HPA022015)
EEF1D	Mouse anti-CDR2L (Protein Technology #66791‐1‐Ig)
EEF2	Rabbit anti-CDR2L (Sigma-Aldrich #HPA022015)
EEF2	Mouse anti-CDR2L (Protein Technology #66791‐1‐Ig)
EEFSEC	Rabbit anti-CDR2L (Protein Technology #14563-1-AP)
EEFSEC	Rabbit anti-CDR2L (Sigma-Aldrich #HPA022015)
EFTUD2	Mouse anti-CDR2L (Protein Technology #66791‐1‐Ig)
EGFR	Rabbit anti-CDR2L (Protein Technology #14563-1-AP)
EHD3	Mouse anti-CDR2L (Protein Technology #66791‐1‐Ig)
EIF2A	Mouse anti-CDR2L (Protein Technology #66791‐1‐Ig)
EIF2AK2	Mouse anti-CDR2L (Protein Technology #66791‐1‐Ig)
EIF2B1	Mouse anti-CDR2L (Protein Technology #66791‐1‐Ig)
EIF2B4	Mouse anti-CDR2L (Protein Technology #66791‐1‐Ig)
EIF2S1	Mouse anti-CDR2L (Protein Technology #66791‐1‐Ig)
EIF2S2	Mouse anti-CDR2L (Protein Technology #66791‐1‐Ig)
EIF2S3	Rabbit anti-CDR2L (Sigma-Aldrich #HPA022015)
EIF2S3	Mouse anti-CDR2L (Protein Technology #66791‐1‐Ig)
EIF3A	Mouse anti-CDR2L (Protein Technology #66791‐1‐Ig)
EIF3B	Mouse anti-CDR2L (Protein Technology #66791‐1‐Ig)
EIF3C	Mouse anti-CDR2L (Protein Technology #66791‐1‐Ig)
EIF3D	Mouse anti-CDR2L (Protein Technology #66791‐1‐Ig)
EIF3E	Mouse anti-CDR2L (Protein Technology #66791‐1‐Ig)
EIF3F	Rabbit anti-CDR2L (Sigma-Aldrich #HPA022015)
EIF3F	Mouse anti-CDR2L (Protein Technology #66791‐1‐Ig)
EIF3I	Mouse anti-CDR2L (Protein Technology #66791‐1‐Ig)
EIF3K	Mouse anti-CDR2L (Protein Technology #66791‐1‐Ig)
EIF3L	Mouse anti-CDR2L (Protein Technology #66791‐1‐Ig)
EIF3M	Mouse anti-CDR2L (Protein Technology #66791‐1‐Ig)
EIF4A3	Mouse anti-CDR2L (Protein Technology #66791‐1‐Ig)
EIF4G1	Rabbit anti-CDR2L (Sigma-Aldrich #HPA022015)
EIF4G1	Mouse anti-CDR2L (Protein Technology #66791‐1‐Ig)
EIF4G2	Mouse anti-CDR2L (Protein Technology #66791‐1‐Ig)
EIF6	Rabbit anti-CDR2L (Protein Technology #14563-1-AP)
EIF6	Mouse anti-CDR2L (Protein Technology #66791‐1‐Ig)
ELAVL1	Mouse anti-CDR2L (Protein Technology #66791‐1‐Ig)
ELMOD2	Rabbit anti-CDR2L (Sigma-Aldrich #HPA022015)
ELP1	Mouse anti-CDR2L (Protein Technology #66791‐1‐Ig)
EMC1	Mouse anti-CDR2L (Protein Technology #66791‐1‐Ig)
EMD	Mouse anti-CDR2L (Protein Technology #66791‐1‐Ig)
ENO1	Rabbit anti-CDR2L (Protein Technology #14563-1-AP)
ENO1	Rabbit anti-CDR2L (Sigma-Aldrich #HPA022015)
ENO2	Mouse anti-CDR2L (Protein Technology #66791‐1‐Ig)
EPCAM	Mouse anti-CDR2L (Protein Technology #66791‐1‐Ig)
EPHA2	Mouse anti-CDR2L (Protein Technology #66791‐1‐Ig)
EPPK1	Mouse anti-CDR2L (Protein Technology #66791‐1‐Ig)
EPRS	Rabbit anti-CDR2L (Sigma-Aldrich #HPA022015)
EPRS	Mouse anti-CDR2L (Protein Technology #66791‐1‐Ig)
EPS8L2	Mouse anti-CDR2L (Protein Technology #66791‐1‐Ig)
ERAP1	Mouse anti-CDR2L (Protein Technology #66791‐1‐Ig)
ERC1	Rabbit anti-CDR2L (Protein Technology #14563-1-AP)
ERGIC3	Mouse anti-CDR2L (Protein Technology #66791‐1‐Ig)
ERLIN1	Mouse anti-CDR2L (Protein Technology #66791‐1‐Ig)
ERMP1	Mouse anti-CDR2L (Protein Technology #66791‐1‐Ig)
ERP44	Mouse anti-CDR2L (Protein Technology #66791‐1‐Ig)
ERP70	Rabbit anti-CDR2L (Sigma-Aldrich #HPA022015)
ESYT1	Mouse anti-CDR2L (Protein Technology #66791‐1‐Ig)
ESYT2	Mouse anti-CDR2L (Protein Technology #66791‐1‐Ig)
ETF1	Mouse anti-CDR2L (Protein Technology #66791‐1‐Ig)
EXOC2	Mouse anti-CDR2L (Protein Technology #66791‐1‐Ig)
EXOC3L4	Mouse anti-CDR2L (Protein Technology #66791‐1‐Ig)
EXOC4	Mouse anti-CDR2L (Protein Technology #66791‐1‐Ig)
EZR	Mouse anti-CDR2L (Protein Technology #66791‐1‐Ig)
F10	Mouse anti-CDR2L (Protein Technology #66791‐1‐Ig)
F2	Rabbit anti-CDR2L (Protein Technology #14563-1-AP)
FAM120A	Mouse anti-CDR2L (Protein Technology #66791‐1‐Ig)
FAM129B	Mouse anti-CDR2L (Protein Technology #66791‐1‐Ig)
FAR1	Mouse anti-CDR2L (Protein Technology #66791‐1‐Ig)
FARSA	Mouse anti-CDR2L (Protein Technology #66791‐1‐Ig)
FARSB	Mouse anti-CDR2L (Protein Technology #66791‐1‐Ig)
FASN	Rabbit anti-CDR2L (Sigma-Aldrich #HPA022015)
FASN	Mouse anti-CDR2L (Protein Technology #66791‐1‐Ig)
FAU	Mouse anti-CDR2L (Protein Technology #66791‐1‐Ig)
FBL	Mouse anti-CDR2L (Protein Technology #66791‐1‐Ig)
FDFT1	Mouse anti-CDR2L (Protein Technology #66791‐1‐Ig)
FDPS	Mouse anti-CDR2L (Protein Technology #66791‐1‐Ig)
FDXR	Mouse anti-CDR2L (Protein Technology #66791‐1‐Ig)
FEN1	Rabbit anti-CDR2L (Sigma-Aldrich #HPA022015)
FEN1	Mouse anti-CDR2L (Protein Technology #66791‐1‐Ig)
FERMT2	Mouse anti-CDR2L (Protein Technology #66791‐1‐Ig)
FGB	Mouse anti-CDR2L (Protein Technology #66791‐1‐Ig)
FGG	Mouse anti-CDR2L (Protein Technology #66791‐1‐Ig)
FH	Mouse anti-CDR2L (Protein Technology #66791‐1‐Ig)
FLG	Rabbit anti-CDR2L (Sigma-Aldrich #HPA022015)
FLG	Mouse anti-CDR2L (Protein Technology #66791‐1‐Ig)
FLG2	Mouse anti-CDR2L (Protein Technology #66791‐1‐Ig)
FLII	Mouse anti-CDR2L (Protein Technology #66791‐1‐Ig)
FLNA	Rabbit anti-CDR2L (Sigma-Aldrich #HPA022015)
FLNA	Mouse anti-CDR2L (Protein Technology #66791‐1‐Ig)
FLNB	Mouse anti-CDR2L (Protein Technology #66791‐1‐Ig)
FN1	Rabbit anti-CDR2L (Protein Technology #14563-1-AP)
FN1	Mouse anti-CDR2L (Protein Technology #66791‐1‐Ig)
FOCAD	Mouse anti-CDR2L (Protein Technology #66791‐1‐Ig)
FSCN1	Mouse anti-CDR2L (Protein Technology #66791‐1‐Ig)
FTSJ3	Mouse anti-CDR2L (Protein Technology #66791‐1‐Ig)
FUBP3	Mouse anti-CDR2L (Protein Technology #66791‐1‐Ig)
FUS	Mouse anti-CDR2L (Protein Technology #66791‐1‐Ig)
FXR2	Mouse anti-CDR2L (Protein Technology #66791‐1‐Ig)
G3BP1	Mouse anti-CDR2L (Protein Technology #66791‐1‐Ig)
G6PD	Mouse anti-CDR2L (Protein Technology #66791‐1‐Ig)
GALK1	Mouse anti-CDR2L (Protein Technology #66791‐1‐Ig)
GANAB	Mouse anti-CDR2L (Protein Technology #66791‐1‐Ig)
GAPVD1	Mouse anti-CDR2L (Protein Technology #66791‐1‐Ig)
GARS	Mouse anti-CDR2L (Protein Technology #66791‐1‐Ig)
GART	Mouse anti-CDR2L (Protein Technology #66791‐1‐Ig)
GATAD2B	Rabbit anti-CDR2L (Protein Technology #14563-1-AP)
GBE1	Mouse anti-CDR2L (Protein Technology #66791‐1‐Ig)
GBP2	Mouse anti-CDR2L (Protein Technology #66791‐1‐Ig)
GCN1	Mouse anti-CDR2L (Protein Technology #66791‐1‐Ig)
GDI1	Mouse anti-CDR2L (Protein Technology #66791‐1‐Ig)
GFM1	Mouse anti-CDR2L (Protein Technology #66791‐1‐Ig)
GFPT1	Mouse anti-CDR2L (Protein Technology #66791‐1‐Ig)
GIT1	Mouse anti-CDR2L (Protein Technology #66791‐1‐Ig)
GLNC1	Rabbit anti-CDR2L (Sigma-Aldrich #HPA022015)
GLUD1	Rabbit anti-CDR2L (Sigma-Aldrich #HPA022015)
GLUD1	Mouse anti-CDR2L (Protein Technology #66791‐1‐Ig)
GMPS	Mouse anti-CDR2L (Protein Technology #66791‐1‐Ig)
GNAI2	Mouse anti-CDR2L (Protein Technology #66791‐1‐Ig)
GNAI3	Mouse anti-CDR2L (Protein Technology #66791‐1‐Ig)
GNAS	Mouse anti-CDR2L (Protein Technology #66791‐1‐Ig)
GNB1	Mouse anti-CDR2L (Protein Technology #66791‐1‐Ig)
GNB2	Mouse anti-CDR2L (Protein Technology #66791‐1‐Ig)
GNL1	Mouse anti-CDR2L (Protein Technology #66791‐1‐Ig)
GOT1	Mouse anti-CDR2L (Protein Technology #66791‐1‐Ig)
GOT2	Rabbit anti-CDR2L (Sigma-Aldrich #HPA022015)
GOT2	Mouse anti-CDR2L (Protein Technology #66791‐1‐Ig)
GPD2	Mouse anti-CDR2L (Protein Technology #66791‐1‐Ig)
GPI	Rabbit anti-CDR2L (Sigma-Aldrich #HPA022015)
GPS1	Mouse anti-CDR2L (Protein Technology #66791‐1‐Ig)
GPX3	Mouse anti-CDR2L (Protein Technology #66791‐1‐Ig)
GPX5	Mouse anti-CDR2L (Protein Technology #66791‐1‐Ig)
GPAA1	Mouse anti-CDR2L (Protein Technology #66791‐1‐Ig)
GSK3B	Mouse anti-CDR2L (Protein Technology #66791‐1‐Ig)
GSN	Rabbit anti-CDR2L (Sigma-Aldrich #HPA022015)
GSN	Mouse anti-CDR2L (Protein Technology #66791‐1‐Ig)
GSTK1	Mouse anti-CDR2L (Protein Technology #66791‐1‐Ig)
GSTP1	Mouse anti-CDR2L (Protein Technology #66791‐1‐Ig)
GTF2I	Mouse anti-CDR2L (Protein Technology #66791‐1‐Ig)
GTF3C4	Mouse anti-CDR2L (Protein Technology #66791‐1‐Ig)
GTPBP1	Mouse anti-CDR2L (Protein Technology #66791‐1‐Ig)
GTPBP4	Rabbit anti-CDR2L (Sigma-Aldrich #HPA022015)
GTPBP4	Mouse anti-CDR2L (Protein Technology #66791‐1‐Ig)
H1FOO	Mouse anti-CDR2L (Protein Technology #66791‐1‐Ig)
H2AFV	Mouse anti-CDR2L (Protein Technology #66791‐1‐Ig)
HABP2	Mouse anti-CDR2L (Protein Technology #66791‐1‐Ig)
HACD3	Mouse anti-CDR2L (Protein Technology #66791‐1‐Ig)
HADHA	Mouse anti-CDR2L (Protein Technology #66791‐1‐Ig)
HADHB	Mouse anti-CDR2L (Protein Technology #66791‐1‐Ig)
HBA2	Mouse anti-CDR2L (Protein Technology #66791‐1‐Ig)
HBB	Rabbit anti-CDR2L (Sigma-Aldrich #HPA022015)
HBE1	Rabbit anti-CDR2L (Protein Technology #14563-1-AP)
HCFC1	Mouse anti-CDR2L (Protein Technology #66791‐1‐Ig)
HDAC1	Mouse anti-CDR2L (Protein Technology #66791‐1‐Ig)
HDLBP	Mouse anti-CDR2L (Protein Technology #66791‐1‐Ig)
HEATR1	Rabbit anti-CDR2L (Protein Technology #14563-1-AP)
HEATR1	Mouse anti-CDR2L (Protein Technology #66791‐1‐Ig)
HEL-76	Rabbit anti-CDR2L (Sigma-Aldrich #HPA022015)
HEL-S-100n	Rabbit anti-CDR2L (Sigma-Aldrich #HPA022015)
HEL-S-15	Rabbit anti-CDR2L (Protein Technology #14563-1-AP)
HEL-S-15	Rabbit anti-CDR2L (Sigma-Aldrich #HPA022015)
HEL-S-22	Rabbit anti-CDR2L (Sigma-Aldrich #HPA022015)
HEL-S-269	Rabbit anti-CDR2L (Sigma-Aldrich #HPA022015)
HEL-S-66p	Rabbit anti-CDR2L (Sigma-Aldrich #HPA022015)
HEL-S-68p	Rabbit anti-CDR2L (Sigma-Aldrich #HPA022015)
HEL-S-69	Rabbit anti-CDR2L (Sigma-Aldrich #HPA022015)
HEL-S-99n	Rabbit anti-CDR2L (Sigma-Aldrich #HPA022015)
HGF	Mouse anti-CDR2L (Protein Technology #66791‐1‐Ig)
HID1	Mouse anti-CDR2L (Protein Technology #66791‐1‐Ig)
HIP1R	Mouse anti-CDR2L (Protein Technology #66791‐1‐Ig)
HIST1H1C	Mouse anti-CDR2L (Protein Technology #66791‐1‐Ig)
HIST1H4H	Rabbit anti-CDR2L (Sigma-Aldrich #HPA022015)
HIST2H2BF	Mouse anti-CDR2L (Protein Technology #66791‐1‐Ig)
HK1	Mouse anti-CDR2L (Protein Technology #66791‐1‐Ig)
HK2	Mouse anti-CDR2L (Protein Technology #66791‐1‐Ig)
HKDC1	Mouse anti-CDR2L (Protein Technology #66791‐1‐Ig)
HLA-B	Mouse anti-CDR2L (Protein Technology #66791‐1‐Ig)
HLTF	Mouse anti-CDR2L (Protein Technology #66791‐1‐Ig)
HM13	Mouse anti-CDR2L (Protein Technology #66791‐1‐Ig)
HMGCS1	Mouse anti-CDR2L (Protein Technology #66791‐1‐Ig)
HNRNPA0	Mouse anti-CDR2L (Protein Technology #66791‐1‐Ig)
HNRNPA1	Mouse anti-CDR2L (Protein Technology #66791‐1‐Ig)
HNRNPA2B1	Mouse anti-CDR2L (Protein Technology #66791‐1‐Ig)
HNRNPA3	Mouse anti-CDR2L (Protein Technology #66791‐1‐Ig)
HNRNPAB	Rabbit anti-CDR2L (Protein Technology #14563-1-AP)
HNRNPAB	Mouse anti-CDR2L (Protein Technology #66791‐1‐Ig)
HNRNPC	Mouse anti-CDR2L (Protein Technology #66791‐1‐Ig)
HNRNPD	Mouse anti-CDR2L (Protein Technology #66791‐1‐Ig)
HNRNPF	Mouse anti-CDR2L (Protein Technology #66791‐1‐Ig)
HNRNPH1	Rabbit anti-CDR2L (Sigma-Aldrich #HPA022015)
HNRNPH1	Mouse anti-CDR2L (Protein Technology #66791‐1‐Ig)
HNRNPH2	Mouse anti-CDR2L (Protein Technology #66791‐1‐Ig)
HNRNPH3	Mouse anti-CDR2L (Protein Technology #66791‐1‐Ig)
HNRNPK	Mouse anti-CDR2L (Protein Technology #66791‐1‐Ig)
HNRNPL	Rabbit anti-CDR2L (Sigma-Aldrich #HPA022015)
HNRNPL	Mouse anti-CDR2L (Protein Technology #66791‐1‐Ig)
HNRNPM	Rabbit anti-CDR2L (Sigma-Aldrich #HPA022015)
HNRNPM	Mouse anti-CDR2L (Protein Technology #66791‐1‐Ig)
HNRNPU	Rabbit anti-CDR2L (Sigma-Aldrich #HPA022015)
HNRNPU	Mouse anti-CDR2L (Protein Technology #66791‐1‐Ig)
HNRNPUL2	Rabbit anti-CDR2L (Sigma-Aldrich #HPA022015)
HNRNPUL2	Mouse anti-CDR2L (Protein Technology #66791‐1‐Ig)
HNRPD	Rabbit anti-CDR2L (Sigma-Aldrich #HPA022015)
HNRPK	Rabbit anti-CDR2L (Sigma-Aldrich #HPA022015)
HP	Rabbit anti-CDR2L (Protein Technology #14563-1-AP)
HRG	Rabbit anti-CDR2L (Protein Technology #14563-1-AP)
HRNR	Mouse anti-CDR2L (Protein Technology #66791‐1‐Ig)
HSD17B10	Mouse anti-CDR2L (Protein Technology #66791‐1‐Ig)
HSD17B12	Mouse anti-CDR2L (Protein Technology #66791‐1‐Ig)
HSDL2	Mouse anti-CDR2L (Protein Technology #66791‐1‐Ig)
HSP90B1	Mouse anti-CDR2L (Protein Technology #66791‐1‐Ig)
HSPA1B	Rabbit anti-CDR2L (Sigma-Aldrich #HPA022015)
HSPA1B	Mouse anti-CDR2L (Protein Technology #66791‐1‐Ig)
HSPA4	Mouse anti-CDR2L (Protein Technology #66791‐1‐Ig)
HSPA4L	Rabbit anti-CDR2L (Protein Technology #14563-1-AP)
HSPA4L	Rabbit anti-CDR2L (Sigma-Aldrich #HPA022015)
HSPA5	Mouse anti-CDR2L (Protein Technology #66791‐1‐Ig)
HSPA8	Mouse anti-CDR2L (Protein Technology #66791‐1‐Ig)
HSPA9	Rabbit anti-CDR2L (Sigma-Aldrich #HPA022015)
HSPB1	Mouse anti-CDR2L (Protein Technology #66791‐1‐Ig)
HSPD1	Rabbit anti-CDR2L (Sigma-Aldrich #HPA022015)
HSPH1	Mouse anti-CDR2L (Protein Technology #66791‐1‐Ig)
HUWE1	Mouse anti-CDR2L (Protein Technology #66791‐1‐Ig)
HYOU1	Mouse anti-CDR2L (Protein Technology #66791‐1‐Ig)
IARS	Mouse anti-CDR2L (Protein Technology #66791‐1‐Ig)
IARS2	Mouse anti-CDR2L (Protein Technology #66791‐1‐Ig)
IDH1	Mouse anti-CDR2L (Protein Technology #66791‐1‐Ig)
IGF2BP2	Mouse anti-CDR2L (Protein Technology #66791‐1‐Ig)
IGF2BP3	Mouse anti-CDR2L (Protein Technology #66791‐1‐Ig)
IGHG2	Mouse anti-CDR2L (Protein Technology #66791‐1‐Ig)
IGHV1-45	Mouse anti-CDR2L (Protein Technology #66791‐1‐Ig)
IGHV1-8	Mouse anti-CDR2L (Protein Technology #66791‐1‐Ig)
IGHV3-15	Rabbit anti-CDR2L (Protein Technology #14563-1-AP)
IGHV3-15	Rabbit anti-CDR2L (Sigma-Aldrich #HPA022015)
IGHV3-15	Mouse anti-CDR2L (Protein Technology #66791‐1‐Ig)
IGHV3-21	Mouse anti-CDR2L (Protein Technology #66791‐1‐Ig)
IGHV3-23	Mouse anti-CDR2L (Protein Technology #66791‐1‐Ig)
IGHV3-7	Rabbit anti-CDR2L (Protein Technology #14563-1-AP)
IGHV3-7	Rabbit anti-CDR2L (Sigma-Aldrich #HPA022015)
IGHV3-72	Rabbit anti-CDR2L (Protein Technology #14563-1-AP)
IGHV3-72	Rabbit anti-CDR2L (Sigma-Aldrich #HPA022015)
IGHV3-72	Mouse anti-CDR2L (Protein Technology #66791‐1‐Ig)
IGHV3-74	Rabbit anti-CDR2L (Sigma-Aldrich #HPA022015)
IGHV4-34	Rabbit anti-CDR2L (Sigma-Aldrich #HPA022015)
IGHV5-10-1	Mouse anti-CDR2L (Protein Technology #66791‐1‐Ig)
IGHV6-1	Mouse anti-CDR2L (Protein Technology #66791‐1‐Ig)
IGKV2-29	Mouse anti-CDR2L (Protein Technology #66791‐1‐Ig)
IGKV3-15	Mouse anti-CDR2L (Protein Technology #66791‐1‐Ig)
IGKV3D-20	Rabbit anti-CDR2L (Protein Technology #14563-1-AP)
IGKV4-1	Rabbit anti-CDR2L (Sigma-Aldrich #HPA022015)
IGKV4-1	Mouse anti-CDR2L (Protein Technology #66791‐1‐Ig)
ILF2	Mouse anti-CDR2L (Protein Technology #66791‐1‐Ig)
ILF3	Mouse anti-CDR2L (Protein Technology #66791‐1‐Ig)
ILVBL	Mouse anti-CDR2L (Protein Technology #66791‐1‐Ig)
IMMT	Rabbit anti-CDR2L (Sigma-Aldrich #HPA022015)
IMMT	Mouse anti-CDR2L (Protein Technology #66791‐1‐Ig)
IMPDH2	Mouse anti-CDR2L (Protein Technology #66791‐1‐Ig)
INPPL1	Mouse anti-CDR2L (Protein Technology #66791‐1‐Ig)
IPO4	Mouse anti-CDR2L (Protein Technology #66791‐1‐Ig)
IPO5	Mouse anti-CDR2L (Protein Technology #66791‐1‐Ig)
IPO7	Rabbit anti-CDR2L (Sigma-Aldrich #HPA022015)
IPO7	Mouse anti-CDR2L (Protein Technology #66791‐1‐Ig)
IPO9	Mouse anti-CDR2L (Protein Technology #66791‐1‐Ig)
IQGAP1	Mouse anti-CDR2L (Protein Technology #66791‐1‐Ig)
ITIH2	Mouse anti-CDR2L (Protein Technology #66791‐1‐Ig)
ITIH3	Mouse anti-CDR2L (Protein Technology #66791‐1‐Ig)
ITPR2	Mouse anti-CDR2L (Protein Technology #66791‐1‐Ig)
JUP	Mouse anti-CDR2L (Protein Technology #66791‐1‐Ig)
KARS	Mouse anti-CDR2L (Protein Technology #66791‐1‐Ig)
KIF1C	Mouse anti-CDR2L (Protein Technology #66791‐1‐Ig)
KIF2A	Mouse anti-CDR2L (Protein Technology #66791‐1‐Ig)
KIF4A	Mouse anti-CDR2L (Protein Technology #66791‐1‐Ig)
KIF5B	Mouse anti-CDR2L (Protein Technology #66791‐1‐Ig)
KIAA0368	Mouse anti-CDR2L (Protein Technology #66791‐1‐Ig)
KIAA1671	Mouse anti-CDR2L (Protein Technology #66791‐1‐Ig)
KPNA1	Mouse anti-CDR2L (Protein Technology #66791‐1‐Ig)
KPNA2	Mouse anti-CDR2L (Protein Technology #66791‐1‐Ig)
KPNA5	Mouse anti-CDR2L (Protein Technology #66791‐1‐Ig)
KPNB1	Mouse anti-CDR2L (Protein Technology #66791‐1‐Ig)
KRBA2	Mouse anti-CDR2L (Protein Technology #66791‐1‐Ig)
KRT13	Mouse anti-CDR2L (Protein Technology #66791‐1‐Ig)
KRT37	Rabbit anti-CDR2L (Protein Technology #14563-1-AP)
KRT4	Mouse anti-CDR2L (Protein Technology #66791‐1‐Ig)
KRT6A	Mouse anti-CDR2L (Protein Technology #66791‐1‐Ig)
KRT73	Mouse anti-CDR2L (Protein Technology #66791‐1‐Ig)
KRT78	Mouse anti-CDR2L (Protein Technology #66791‐1‐Ig)
KRT80	Mouse anti-CDR2L (Protein Technology #66791‐1‐Ig)
KYAT3	Mouse anti-CDR2L (Protein Technology #66791‐1‐Ig)
L2HGDH	Mouse anti-CDR2L (Protein Technology #66791‐1‐Ig)
LACRT	Rabbit anti-CDR2L (Sigma-Aldrich #HPA022015)
LARS	Mouse anti-CDR2L (Protein Technology #66791‐1‐Ig)
LAS1L	Mouse anti-CDR2L (Protein Technology #66791‐1‐Ig)
LBR	Mouse anti-CDR2L (Protein Technology #66791‐1‐Ig)
LCN1	Rabbit anti-CDR2L (Sigma-Aldrich #HPA022015)
LCN15	Rabbit anti-CDR2L (Sigma-Aldrich #HPA022015)
LENG9	Mouse anti-CDR2L (Protein Technology #66791‐1‐Ig)
LGALS3BP	Mouse anti-CDR2L (Protein Technology #66791‐1‐Ig)
LLGL2	Mouse anti-CDR2L (Protein Technology #66791‐1‐Ig)
LMCD1	Mouse anti-CDR2L (Protein Technology #66791‐1‐Ig)
LMNA	Rabbit anti-CDR2L (Sigma-Aldrich #HPA022015)
LMNA	Mouse anti-CDR2L (Protein Technology #66791‐1‐Ig)
LMNB1	Mouse anti-CDR2L (Protein Technology #66791‐1‐Ig)
LMNB2	Rabbit anti-CDR2L (Protein Technology #14563-1-AP)
LONP1	Mouse anti-CDR2L (Protein Technology #66791‐1‐Ig)
LRBA	Mouse anti-CDR2L (Protein Technology #66791‐1‐Ig)
LRPPRC	Rabbit anti-CDR2L (Sigma-Aldrich #HPA022015)
LRPPRC	Mouse anti-CDR2L (Protein Technology #66791‐1‐Ig)
LRRC40	Rabbit anti-CDR2L (Sigma-Aldrich #HPA022015)
LRRC40	Mouse anti-CDR2L (Protein Technology #66791‐1‐Ig)
LRRC47	Mouse anti-CDR2L (Protein Technology #66791‐1‐Ig)
LSS	Mouse anti-CDR2L (Protein Technology #66791‐1‐Ig)
LTA4H	Mouse anti-CDR2L (Protein Technology #66791‐1‐Ig)
LTF	Rabbit anti-CDR2L (Sigma-Aldrich #HPA022015)
LTF	Mouse anti-CDR2L (Protein Technology #66791‐1‐Ig)
LUC7L2	Mouse anti-CDR2L (Protein Technology #66791‐1‐Ig)
LUM	Mouse anti-CDR2L (Protein Technology #66791‐1‐Ig)
LYN	Mouse anti-CDR2L (Protein Technology #66791‐1‐Ig)
LYZ	Rabbit anti-CDR2L (Sigma-Aldrich #HPA022015)
MAD2L1	Mouse anti-CDR2L (Protein Technology #66791‐1‐Ig)
MAGED2	Mouse anti-CDR2L (Protein Technology #66791‐1‐Ig)
MAP2K1	Rabbit anti-CDR2L (Sigma-Aldrich #HPA022015)
MAP2K2	Mouse anti-CDR2L (Protein Technology #66791‐1‐Ig)
MAP4	Mouse anti-CDR2L (Protein Technology #66791‐1‐Ig)
MARS	Mouse anti-CDR2L (Protein Technology #66791‐1‐Ig)
MASP1	Rabbit anti-CDR2L (Protein Technology #14563-1-AP)
MAT2A	Mouse anti-CDR2L (Protein Technology #66791‐1‐Ig)
MATR3	Rabbit anti-CDR2L (Sigma-Aldrich #HPA022015)
MATR3	Mouse anti-CDR2L (Protein Technology #66791‐1‐Ig)
MBOAT7	Mouse anti-CDR2L (Protein Technology #66791‐1‐Ig)
MCCC1	Rabbit anti-CDR2L (Sigma-Aldrich #HPA022015)
MCCC1	Mouse anti-CDR2L (Protein Technology #66791‐1‐Ig)
MCCC2	Mouse anti-CDR2L (Protein Technology #66791‐1‐Ig)
MCM2	Mouse anti-CDR2L (Protein Technology #66791‐1‐Ig)
MCM3	Mouse anti-CDR2L (Protein Technology #66791‐1‐Ig)
MCM4	Mouse anti-CDR2L (Protein Technology #66791‐1‐Ig)
MCM5	Mouse anti-CDR2L (Protein Technology #66791‐1‐Ig)
MCM6	Mouse anti-CDR2L (Protein Technology #66791‐1‐Ig)
MCM7	Mouse anti-CDR2L (Protein Technology #66791‐1‐Ig)
MCU	Mouse anti-CDR2L (Protein Technology #66791‐1‐Ig)
MDH1	Rabbit anti-CDR2L (Sigma-Aldrich #HPA022015)
MDH1	Mouse anti-CDR2L (Protein Technology #66791‐1‐Ig)
MDH2	Rabbit anti-CDR2L (Sigma-Aldrich #HPA022015)
MDH2	Mouse anti-CDR2L (Protein Technology #66791‐1‐Ig)
MDK	Mouse anti-CDR2L (Protein Technology #66791‐1‐Ig)
MFN1	Mouse anti-CDR2L (Protein Technology #66791‐1‐Ig)
MFSD10	Mouse anti-CDR2L (Protein Technology #66791‐1‐Ig)
MGEA5	Mouse anti-CDR2L (Protein Technology #66791‐1‐Ig)
MISP	Mouse anti-CDR2L (Protein Technology #66791‐1‐Ig)
MKI67	Mouse anti-CDR2L (Protein Technology #66791‐1‐Ig)
MMS19	Mouse anti-CDR2L (Protein Technology #66791‐1‐Ig)
MOCS3	Mouse anti-CDR2L (Protein Technology #66791‐1‐Ig)
MON2	Mouse anti-CDR2L (Protein Technology #66791‐1‐Ig)
MOV10	Mouse anti-CDR2L (Protein Technology #66791‐1‐Ig)
MRPL44	Rabbit anti-CDR2L (Protein Technology #14563-1-AP)
MRPL44	Rabbit anti-CDR2L (Sigma-Aldrich #HPA022015)
MRPS22	Mouse anti-CDR2L (Protein Technology #66791‐1‐Ig)
MSH2	Mouse anti-CDR2L (Protein Technology #66791‐1‐Ig)
MSH5	Mouse anti-CDR2L (Protein Technology #66791‐1‐Ig)
MSH6	Mouse anti-CDR2L (Protein Technology #66791‐1‐Ig)
MSN	Rabbit anti-CDR2L (Sigma-Aldrich #HPA022015)
MTA2	Mouse anti-CDR2L (Protein Technology #66791‐1‐Ig)
MTHFD1	Mouse anti-CDR2L (Protein Technology #66791‐1‐Ig)
MTHFD1L	Mouse anti-CDR2L (Protein Technology #66791‐1‐Ig)
MTHFD2	Mouse anti-CDR2L (Protein Technology #66791‐1‐Ig)
MTOR	Mouse anti-CDR2L (Protein Technology #66791‐1‐Ig)
MUC16	Mouse anti-CDR2L (Protein Technology #66791‐1‐Ig)
MUC5AC	Rabbit anti-CDR2L (Sigma-Aldrich #HPA022015)
MYADM	Mouse anti-CDR2L (Protein Technology #66791‐1‐Ig)
MYBBP1A	Mouse anti-CDR2L (Protein Technology #66791‐1‐Ig)
MYEF2	Mouse anti-CDR2L (Protein Technology #66791‐1‐Ig)
MYH1	Rabbit anti-CDR2L (Sigma-Aldrich #HPA022015)
MYH10	Mouse anti-CDR2L (Protein Technology #66791‐1‐Ig)
MYH14	Mouse anti-CDR2L (Protein Technology #66791‐1‐Ig)
MYH9	Rabbit anti-CDR2L (Sigma-Aldrich #HPA022015)
MYH9	Mouse anti-CDR2L (Protein Technology #66791‐1‐Ig)
MYO10	Mouse anti-CDR2L (Protein Technology #66791‐1‐Ig)
MYO1B	Mouse anti-CDR2L (Protein Technology #66791‐1‐Ig)
MYO1C	Mouse anti-CDR2L (Protein Technology #66791‐1‐Ig)
MYO5B	Mouse anti-CDR2L (Protein Technology #66791‐1‐Ig)
MYO6	Mouse anti-CDR2L (Protein Technology #66791‐1‐Ig)
MYOF	Mouse anti-CDR2L (Protein Technology #66791‐1‐Ig)
NAE1	Mouse anti-CDR2L (Protein Technology #66791‐1‐Ig)
NAGK	Mouse anti-CDR2L (Protein Technology #66791‐1‐Ig)
NAMPT	Mouse anti-CDR2L (Protein Technology #66791‐1‐Ig)
NAT10	Mouse anti-CDR2L (Protein Technology #66791‐1‐Ig)
NCAPD2	Mouse anti-CDR2L (Protein Technology #66791‐1‐Ig)
NCAPG	Mouse anti-CDR2L (Protein Technology #66791‐1‐Ig)
NCAPH	Mouse anti-CDR2L (Protein Technology #66791‐1‐Ig)
NCKAP1	Mouse anti-CDR2L (Protein Technology #66791‐1‐Ig)
NCL	Rabbit anti-CDR2L (Sigma-Aldrich #HPA022015)
NCL	Mouse anti-CDR2L (Protein Technology #66791‐1‐Ig)
NCLN	Mouse anti-CDR2L (Protein Technology #66791‐1‐Ig)
NDUFA10	Mouse anti-CDR2L (Protein Technology #66791‐1‐Ig)
NDUFA13	Mouse anti-CDR2L (Protein Technology #66791‐1‐Ig)
NDUFS1	Mouse anti-CDR2L (Protein Technology #66791‐1‐Ig)
NDUFV1	Mouse anti-CDR2L (Protein Technology #66791‐1‐Ig)
NELFB	Rabbit anti-CDR2L (Protein Technology #14563-1-AP)
NELFB	Rabbit anti-CDR2L (Sigma-Aldrich #HPA022015)
NELFB	Mouse anti-CDR2L (Protein Technology #66791‐1‐Ig)
NEMF	Mouse anti-CDR2L (Protein Technology #66791‐1‐Ig)
NF1	Mouse anti-CDR2L (Protein Technology #66791‐1‐Ig)
NIPSNAP1	Mouse anti-CDR2L (Protein Technology #66791‐1‐Ig)
NMD3	Mouse anti-CDR2L (Protein Technology #66791‐1‐Ig)
NOC2L	Mouse anti-CDR2L (Protein Technology #66791‐1‐Ig)
NOL6	Mouse anti-CDR2L (Protein Technology #66791‐1‐Ig)
NOLC1	Mouse anti-CDR2L (Protein Technology #66791‐1‐Ig)
NONO	Rabbit anti-CDR2L (Sigma-Aldrich #HPA022015)
NONO	Mouse anti-CDR2L (Protein Technology #66791‐1‐Ig)
NOP2	Rabbit anti-CDR2L (Sigma-Aldrich #HPA022015)
NOP2	Mouse anti-CDR2L (Protein Technology #66791‐1‐Ig)
NOP56	Rabbit anti-CDR2L (Protein Technology #14563-1-AP)
NOP56	Rabbit anti-CDR2L (Sigma-Aldrich #HPA022015)
NOP56	Mouse anti-CDR2L (Protein Technology #66791‐1‐Ig)
NOP58	Rabbit anti-CDR2L (Sigma-Aldrich #HPA022015)
NPEPPS	Rabbit anti-CDR2L (Sigma-Aldrich #HPA022015)
NPEPPS	Mouse anti-CDR2L (Protein Technology #66791‐1‐Ig)
NRDC	Mouse anti-CDR2L (Protein Technology #66791‐1‐Ig)
NSDHL	Mouse anti-CDR2L (Protein Technology #66791‐1‐Ig)
NSF	Mouse anti-CDR2L (Protein Technology #66791‐1‐Ig)
NSUN2	Mouse anti-CDR2L (Protein Technology #66791‐1‐Ig)
NTPCR	Mouse anti-CDR2L (Protein Technology #66791‐1‐Ig)
NUMA1	Mouse anti-CDR2L (Protein Technology #66791‐1‐Ig)
NUP107	Rabbit anti-CDR2L (Sigma-Aldrich #HPA022015)
NUP107	Mouse anti-CDR2L (Protein Technology #66791‐1‐Ig)
NUP133	Mouse anti-CDR2L (Protein Technology #66791‐1‐Ig)
NUP155	Rabbit anti-CDR2L (Protein Technology #14563-1-AP)
NUP155	Mouse anti-CDR2L (Protein Technology #66791‐1‐Ig)
NUP160	Mouse anti-CDR2L (Protein Technology #66791‐1‐Ig)
NUP188	Mouse anti-CDR2L (Protein Technology #66791‐1‐Ig)
NUP205	Mouse anti-CDR2L (Protein Technology #66791‐1‐Ig)
NUP210	Mouse anti-CDR2L (Protein Technology #66791‐1‐Ig)
NUP214	Mouse anti-CDR2L (Protein Technology #66791‐1‐Ig)
NUP85	Mouse anti-CDR2L (Protein Technology #66791‐1‐Ig)
NUP93	Mouse anti-CDR2L (Protein Technology #66791‐1‐Ig)
NUP98	Rabbit anti-CDR2L (Sigma-Aldrich #HPA022015)
NUP98	Mouse anti-CDR2L (Protein Technology #66791‐1‐Ig)
NXF1	Mouse anti-CDR2L (Protein Technology #66791‐1‐Ig)
NAA15	Mouse anti-CDR2L (Protein Technology #66791‐1‐Ig)
NAA25	Mouse anti-CDR2L (Protein Technology #66791‐1‐Ig)
OAT	Mouse anti-CDR2L (Protein Technology #66791‐1‐Ig)
OLA1	Mouse anti-CDR2L (Protein Technology #66791‐1‐Ig)
OPA1	Mouse anti-CDR2L (Protein Technology #66791‐1‐Ig)
OPHN1	Mouse anti-CDR2L (Protein Technology #66791‐1‐Ig)
OTUB1	Mouse anti-CDR2L (Protein Technology #66791‐1‐Ig)
OXCT1	Mouse anti-CDR2L (Protein Technology #66791‐1‐Ig)
P4HB	Rabbit anti-CDR2L (Sigma-Aldrich #HPA022015)
P4HB	Mouse anti-CDR2L (Protein Technology #66791‐1‐Ig)
PA2G4	Mouse anti-CDR2L (Protein Technology #66791‐1‐Ig)
PABPC1	Mouse anti-CDR2L (Protein Technology #66791‐1‐Ig)
PABPC4	Mouse anti-CDR2L (Protein Technology #66791‐1‐Ig)
PAFAH1B1	Mouse anti-CDR2L (Protein Technology #66791‐1‐Ig)
PAICS	Mouse anti-CDR2L (Protein Technology #66791‐1‐Ig)
PAK2	Mouse anti-CDR2L (Protein Technology #66791‐1‐Ig)
PAK4	Mouse anti-CDR2L (Protein Technology #66791‐1‐Ig)
PANK4	Mouse anti-CDR2L (Protein Technology #66791‐1‐Ig)
PARD6B	Mouse anti-CDR2L (Protein Technology #66791‐1‐Ig)
PARP1	Rabbit anti-CDR2L (Sigma-Aldrich #HPA022015)
PARP1	Mouse anti-CDR2L (Protein Technology #66791‐1‐Ig)
PARP14	Mouse anti-CDR2L (Protein Technology #66791‐1‐Ig)
PARP9	Mouse anti-CDR2L (Protein Technology #66791‐1‐Ig)
PCBP1	Rabbit anti-CDR2L (Sigma-Aldrich #HPA022015)
PCBP1	Mouse anti-CDR2L (Protein Technology #66791‐1‐Ig)
PCBP2	Rabbit anti-CDR2L (Sigma-Aldrich #HPA022015)
PCBP2	Mouse anti-CDR2L (Protein Technology #66791‐1‐Ig)
PCK2	Mouse anti-CDR2L (Protein Technology #66791‐1‐Ig)
PCLO	Mouse anti-CDR2L (Protein Technology #66791‐1‐Ig)
PCNA	Mouse anti-CDR2L (Protein Technology #66791‐1‐Ig)
PDCD11	Rabbit anti-CDR2L (Protein Technology #14563-1-AP)
PDCD11	Mouse anti-CDR2L (Protein Technology #66791‐1‐Ig)
PDCD6IP	Mouse anti-CDR2L (Protein Technology #66791‐1‐Ig)
PDGFRB	Mouse anti-CDR2L (Protein Technology #66791‐1‐Ig)
PDHB	Mouse anti-CDR2L (Protein Technology #66791‐1‐Ig)
PDIA3	Rabbit anti-CDR2L (Sigma-Aldrich #HPA022015)
PDIA3	Mouse anti-CDR2L (Protein Technology #66791‐1‐Ig)
PDIA6	Rabbit anti-CDR2L (Sigma-Aldrich #HPA022015)
PDIA6	Mouse anti-CDR2L (Protein Technology #66791‐1‐Ig)
PDS5A	Mouse anti-CDR2L (Protein Technology #66791‐1‐Ig)
PELP1	Mouse anti-CDR2L (Protein Technology #66791‐1‐Ig)
PES1	Mouse anti-CDR2L (Protein Technology #66791‐1‐Ig)
PFKL	Rabbit anti-CDR2L (Sigma-Aldrich #HPA022015)
PFKL	Mouse anti-CDR2L (Protein Technology #66791‐1‐Ig)
PFKM	Mouse anti-CDR2L (Protein Technology #66791‐1‐Ig)
PFN1	Mouse anti-CDR2L (Protein Technology #66791‐1‐Ig)
PFN2	Mouse anti-CDR2L (Protein Technology #66791‐1‐Ig)
PGAM5	Mouse anti-CDR2L (Protein Technology #66791‐1‐Ig)
PGD	Rabbit anti-CDR2L (Sigma-Aldrich #HPA022015)
PGD	Mouse anti-CDR2L (Protein Technology #66791‐1‐Ig)
PGK1	Mouse anti-CDR2L (Protein Technology #66791‐1‐Ig)
PGLS	Mouse anti-CDR2L (Protein Technology #66791‐1‐Ig)
PGM1	Mouse anti-CDR2L (Protein Technology #66791‐1‐Ig)
PGM2	Mouse anti-CDR2L (Protein Technology #66791‐1‐Ig)
PGM2L1	Mouse anti-CDR2L (Protein Technology #66791‐1‐Ig)
PGM3	Mouse anti-CDR2L (Protein Technology #66791‐1‐Ig)
PHB	Mouse anti-CDR2L (Protein Technology #66791‐1‐Ig)
PIGR	Rabbit anti-CDR2L (Sigma-Aldrich #HPA022015)
PIK3C2A	Mouse anti-CDR2L (Protein Technology #66791‐1‐Ig)
PIK3R4	Mouse anti-CDR2L (Protein Technology #66791‐1‐Ig)
PIP	Rabbit anti-CDR2L (Sigma-Aldrich #HPA022015)
PIPOX	Mouse anti-CDR2L (Protein Technology #66791‐1‐Ig)
PKP2	Mouse anti-CDR2L (Protein Technology #66791‐1‐Ig)
PKP3	Mouse anti-CDR2L (Protein Technology #66791‐1‐Ig)
PLD3	Rabbit anti-CDR2L (Sigma-Aldrich #HPA022015)
PLD3	Mouse anti-CDR2L (Protein Technology #66791‐1‐Ig)
PLEC	Mouse anti-CDR2L (Protein Technology #66791‐1‐Ig)
PLG	Rabbit anti-CDR2L (Protein Technology #14563-1-AP)
PLG	Rabbit anti-CDR2L (Sigma-Aldrich #HPA022015)
PLAA	Mouse anti-CDR2L (Protein Technology #66791‐1‐Ig)
PMPCB	Mouse anti-CDR2L (Protein Technology #66791‐1‐Ig)
PNP	Mouse anti-CDR2L (Protein Technology #66791‐1‐Ig)
POFUT1	Mouse anti-CDR2L (Protein Technology #66791‐1‐Ig)
POLD1	Mouse anti-CDR2L (Protein Technology #66791‐1‐Ig)
POLR2A	Mouse anti-CDR2L (Protein Technology #66791‐1‐Ig)
POLR2B	Mouse anti-CDR2L (Protein Technology #66791‐1‐Ig)
POLRMT	Mouse anti-CDR2L (Protein Technology #66791‐1‐Ig)
PON1	Rabbit anti-CDR2L (Protein Technology #14563-1-AP)
POR	Mouse anti-CDR2L (Protein Technology #66791‐1‐Ig)
POTEJ	Rabbit anti-CDR2L (Protein Technology #14563-1-AP)
POTEJ	Rabbit anti-CDR2L (Sigma-Aldrich #HPA022015)
PPA1	Mouse anti-CDR2L (Protein Technology #66791‐1‐Ig)
PPFIBP1	Mouse anti-CDR2L (Protein Technology #66791‐1‐Ig)
PPL	Mouse anti-CDR2L (Protein Technology #66791‐1‐Ig)
PPME1	Mouse anti-CDR2L (Protein Technology #66791‐1‐Ig)
PPP1CA	Mouse anti-CDR2L (Protein Technology #66791‐1‐Ig)
PPP1CB	Mouse anti-CDR2L (Protein Technology #66791‐1‐Ig)
PPP2R1A	Mouse anti-CDR2L (Protein Technology #66791‐1‐Ig)
PPP2R5D	Mouse anti-CDR2L (Protein Technology #66791‐1‐Ig)
PPP6C	Mouse anti-CDR2L (Protein Technology #66791‐1‐Ig)
PRDX1	Rabbit anti-CDR2L (Sigma-Aldrich #HPA022015)
PRDX1	Mouse anti-CDR2L (Protein Technology #66791‐1‐Ig)
PRDX5	Mouse anti-CDR2L (Protein Technology #66791‐1‐Ig)
PRDX6	Rabbit anti-CDR2L (Sigma-Aldrich #HPA022015)
PRDX6	Mouse anti-CDR2L (Protein Technology #66791‐1‐Ig)
PRKCI	Mouse anti-CDR2L (Protein Technology #66791‐1‐Ig)
PRKDC	Mouse anti-CDR2L (Protein Technology #66791‐1‐Ig)
PRKAA1	Rabbit anti-CDR2L (Protein Technology #14563-1-AP)
PRKAA1	Mouse anti-CDR2L (Protein Technology #66791‐1‐Ig)
PRMT1	Mouse anti-CDR2L (Protein Technology #66791‐1‐Ig)
PRMT5	Mouse anti-CDR2L (Protein Technology #66791‐1‐Ig)
PRPF19	Mouse anti-CDR2L (Protein Technology #66791‐1‐Ig)
PRPF3	Mouse anti-CDR2L (Protein Technology #66791‐1‐Ig)
PRPF31	Mouse anti-CDR2L (Protein Technology #66791‐1‐Ig)
PRPF4	Mouse anti-CDR2L (Protein Technology #66791‐1‐Ig)
PRPF40A	Mouse anti-CDR2L (Protein Technology #66791‐1‐Ig)
PRPF6	Mouse anti-CDR2L (Protein Technology #66791‐1‐Ig)
PRPF8	Mouse anti-CDR2L (Protein Technology #66791‐1‐Ig)
PRPS2	Mouse anti-CDR2L (Protein Technology #66791‐1‐Ig)
PRSS3	Mouse anti-CDR2L (Protein Technology #66791‐1‐Ig)
PSAT1	Mouse anti-CDR2L (Protein Technology #66791‐1‐Ig)
PSMA1	Mouse anti-CDR2L (Protein Technology #66791‐1‐Ig)
PSMA3	Mouse anti-CDR2L (Protein Technology #66791‐1‐Ig)
PSMA4	Mouse anti-CDR2L (Protein Technology #66791‐1‐Ig)
PSMA5	Mouse anti-CDR2L (Protein Technology #66791‐1‐Ig)
PSMA6	Mouse anti-CDR2L (Protein Technology #66791‐1‐Ig)
PSMA7	Mouse anti-CDR2L (Protein Technology #66791‐1‐Ig)
PSMC1	Mouse anti-CDR2L (Protein Technology #66791‐1‐Ig)
PSMC2	Rabbit anti-CDR2L (Sigma-Aldrich #HPA022015)
PSMC2	Mouse anti-CDR2L (Protein Technology #66791‐1‐Ig)
PSMC3	Mouse anti-CDR2L (Protein Technology #66791‐1‐Ig)
PSMC4	Mouse anti-CDR2L (Protein Technology #66791‐1‐Ig)
PSMC5	Mouse anti-CDR2L (Protein Technology #66791‐1‐Ig)
PSMC6	Mouse anti-CDR2L (Protein Technology #66791‐1‐Ig)
PSMD1	Mouse anti-CDR2L (Protein Technology #66791‐1‐Ig)
PSMD11	Mouse anti-CDR2L (Protein Technology #66791‐1‐Ig)
PSMD12	Mouse anti-CDR2L (Protein Technology #66791‐1‐Ig)
PSMD13	Mouse anti-CDR2L (Protein Technology #66791‐1‐Ig)
PSMD2	Mouse anti-CDR2L (Protein Technology #66791‐1‐Ig)
PSMD3	Mouse anti-CDR2L (Protein Technology #66791‐1‐Ig)
PSMD5	Mouse anti-CDR2L (Protein Technology #66791‐1‐Ig)
PSMD6	Mouse anti-CDR2L (Protein Technology #66791‐1‐Ig)
PSPC1	Mouse anti-CDR2L (Protein Technology #66791‐1‐Ig)
PTBP1	Mouse anti-CDR2L (Protein Technology #66791‐1‐Ig)
PTGS1	Mouse anti-CDR2L (Protein Technology #66791‐1‐Ig)
PTK2	Mouse anti-CDR2L (Protein Technology #66791‐1‐Ig)
PTPN23	Mouse anti-CDR2L (Protein Technology #66791‐1‐Ig)
PTPN6	Mouse anti-CDR2L (Protein Technology #66791‐1‐Ig)
PUF60	Mouse anti-CDR2L (Protein Technology #66791‐1‐Ig)
PUM3	Mouse anti-CDR2L (Protein Technology #66791‐1‐Ig)
PWP2	Mouse anti-CDR2L (Protein Technology #66791‐1‐Ig)
PXDN	Mouse anti-CDR2L (Protein Technology #66791‐1‐Ig)
PYCR1	Mouse anti-CDR2L (Protein Technology #66791‐1‐Ig)
PYCR2	Mouse anti-CDR2L (Protein Technology #66791‐1‐Ig)
PYGB	Mouse anti-CDR2L (Protein Technology #66791‐1‐Ig)
PYGL	Rabbit anti-CDR2L (Protein Technology #14563-1-AP)
PYGL	Rabbit anti-CDR2L (Sigma-Aldrich #HPA022015)
PYGL	Mouse anti-CDR2L (Protein Technology #66791‐1‐Ig)
PZP	Rabbit anti-CDR2L (Protein Technology #14563-1-AP)
PZP	Rabbit anti-CDR2L (Sigma-Aldrich #HPA022015)
QARS	Mouse anti-CDR2L (Protein Technology #66791‐1‐Ig)
RAB11A	Mouse anti-CDR2L (Protein Technology #66791‐1‐Ig)
RAB13	Rabbit anti-CDR2L (Protein Technology #14563-1-AP)
RAB1A	Mouse anti-CDR2L (Protein Technology #66791‐1‐Ig)
RAB21	Mouse anti-CDR2L (Protein Technology #66791‐1‐Ig)
RAB3GAP2	Mouse anti-CDR2L (Protein Technology #66791‐1‐Ig)
RAB5C	Mouse anti-CDR2L (Protein Technology #66791‐1‐Ig)
RAB7A	Mouse anti-CDR2L (Protein Technology #66791‐1‐Ig)
RABGAP1	Mouse anti-CDR2L (Protein Technology #66791‐1‐Ig)
RAC2	Mouse anti-CDR2L (Protein Technology #66791‐1‐Ig)
RACK1	Mouse anti-CDR2L (Protein Technology #66791‐1‐Ig)
RAD50	Mouse anti-CDR2L (Protein Technology #66791‐1‐Ig)
RAF1	Mouse anti-CDR2L (Protein Technology #66791‐1‐Ig)
RALY	Mouse anti-CDR2L (Protein Technology #66791‐1‐Ig)
RAN	Rabbit anti-CDR2L (Sigma-Aldrich #HPA022015)
RANBP2	Mouse anti-CDR2L (Protein Technology #66791‐1‐Ig)
RANGAP1	Mouse anti-CDR2L (Protein Technology #66791‐1‐Ig)
RAPGEF3	Mouse anti-CDR2L (Protein Technology #66791‐1‐Ig)
RARS	Rabbit anti-CDR2L (Sigma-Aldrich #HPA022015)
RARS	Mouse anti-CDR2L (Protein Technology #66791‐1‐Ig)
RBBP4	Rabbit anti-CDR2L (Sigma-Aldrich #HPA022015)
RBBP4	Mouse anti-CDR2L (Protein Technology #66791‐1‐Ig)
RBBP7	Rabbit anti-CDR2L (Sigma-Aldrich #HPA022015)
RBM12B	Mouse anti-CDR2L (Protein Technology #66791‐1‐Ig)
RBM14	Mouse anti-CDR2L (Protein Technology #66791‐1‐Ig)
RBM15	Mouse anti-CDR2L (Protein Technology #66791‐1‐Ig)
RBM39	Mouse anti-CDR2L (Protein Technology #66791‐1‐Ig)
RBM47	Mouse anti-CDR2L (Protein Technology #66791‐1‐Ig)
RBMX	Rabbit anti-CDR2L (Protein Technology #14563-1-AP)
RBMX	Rabbit anti-CDR2L (Sigma-Aldrich #HPA022015)
RBMX	Mouse anti-CDR2L (Protein Technology #66791‐1‐Ig)
RCC2	Mouse anti-CDR2L (Protein Technology #66791‐1‐Ig)
RDH11	Mouse anti-CDR2L (Protein Technology #66791‐1‐Ig)
RECQL	Mouse anti-CDR2L (Protein Technology #66791‐1‐Ig)
RETSAT	Mouse anti-CDR2L (Protein Technology #66791‐1‐Ig)
RFC2	Mouse anti-CDR2L (Protein Technology #66791‐1‐Ig)
RFC5	Mouse anti-CDR2L (Protein Technology #66791‐1‐Ig)
RHOC	Mouse anti-CDR2L (Protein Technology #66791‐1‐Ig)
RHPN2P1	Mouse anti-CDR2L (Protein Technology #66791‐1‐Ig)
RIC8A	Mouse anti-CDR2L (Protein Technology #66791‐1‐Ig)
RNF213	Mouse anti-CDR2L (Protein Technology #66791‐1‐Ig)
RNH1	Mouse anti-CDR2L (Protein Technology #66791‐1‐Ig)
RNPEP	Mouse anti-CDR2L (Protein Technology #66791‐1‐Ig)
RPA1	Mouse anti-CDR2L (Protein Technology #66791‐1‐Ig)
RPA2	Rabbit anti-CDR2L (Protein Technology #14563-1-AP)
RPA2	Rabbit anti-CDR2L (Sigma-Aldrich #HPA022015)
RPL10	Mouse anti-CDR2L (Protein Technology #66791‐1‐Ig)
RPL10A	Mouse anti-CDR2L (Protein Technology #66791‐1‐Ig)
RPL11	Mouse anti-CDR2L (Protein Technology #66791‐1‐Ig)
RPL12	Mouse anti-CDR2L (Protein Technology #66791‐1‐Ig)
RPL13	Mouse anti-CDR2L (Protein Technology #66791‐1‐Ig)
RPL13A	Mouse anti-CDR2L (Protein Technology #66791‐1‐Ig)
RPL15	Mouse anti-CDR2L (Protein Technology #66791‐1‐Ig)
RPL17	Mouse anti-CDR2L (Protein Technology #66791‐1‐Ig)
RPL18	Mouse anti-CDR2L (Protein Technology #66791‐1‐Ig)
RPL18A	Mouse anti-CDR2L (Protein Technology #66791‐1‐Ig)
RPL19	Mouse anti-CDR2L (Protein Technology #66791‐1‐Ig)
RPL22	Rabbit anti-CDR2L (Sigma-Aldrich #HPA022015)
RPL22	Rabbit anti-CDR2L (Protein Technology #14563-1-AP)
RPL22	Rabbit anti-CDR2L (Sigma-Aldrich #HPA022015)
RPL22	Mouse anti-CDR2L (Protein Technology #66791‐1‐Ig)
RPL23	Mouse anti-CDR2L (Protein Technology #66791‐1‐Ig)
RPL23A	Mouse anti-CDR2L (Protein Technology #66791‐1‐Ig)
RPL24	Rabbit anti-CDR2L (Protein Technology #14563-1-AP)
RPL24	Rabbit anti-CDR2L (Sigma-Aldrich #HPA022015)
RPL24	Mouse anti-CDR2L (Protein Technology #66791‐1‐Ig)
RPL26	Mouse anti-CDR2L (Protein Technology #66791‐1‐Ig)
RPL26L1	Rabbit anti-CDR2L (Sigma-Aldrich #HPA022015)
RPL27	Mouse anti-CDR2L (Protein Technology #66791‐1‐Ig)
RPL28	Rabbit anti-CDR2L (Protein Technology #14563-1-AP)
RPL28	Rabbit anti-CDR2L (Sigma-Aldrich #HPA022015)
RPL28	Mouse anti-CDR2L (Protein Technology #66791‐1‐Ig)
RPL3	Mouse anti-CDR2L (Protein Technology #66791‐1‐Ig)
RPL30	Rabbit anti-CDR2L (Sigma-Aldrich #HPA022015)
RPL30	Mouse anti-CDR2L (Protein Technology #66791‐1‐Ig)
RPL31	Mouse anti-CDR2L (Protein Technology #66791‐1‐Ig)
RPL32	Mouse anti-CDR2L (Protein Technology #66791‐1‐Ig)
RPL34	Rabbit anti-CDR2L (Protein Technology #14563-1-AP)
RPL34	Rabbit anti-CDR2L (Sigma-Aldrich #HPA022015)
RPL34	Mouse anti-CDR2L (Protein Technology #66791‐1‐Ig)
RPL35	Mouse anti-CDR2L (Protein Technology #66791‐1‐Ig)
RPL35A	Mouse anti-CDR2L (Protein Technology #66791‐1‐Ig)
RPL36	Mouse anti-CDR2L (Protein Technology #66791‐1‐Ig)
RPL37A	Mouse anti-CDR2L (Protein Technology #66791‐1‐Ig)
RPL38	Rabbit anti-CDR2L (Sigma-Aldrich #HPA022015)
RPL4	Mouse anti-CDR2L (Protein Technology #66791‐1‐Ig)
RPL5	Mouse anti-CDR2L (Protein Technology #66791‐1‐Ig)
RPL6	Mouse anti-CDR2L (Protein Technology #66791‐1‐Ig)
RPL7	Mouse anti-CDR2L (Protein Technology #66791‐1‐Ig)
RPL7A	Mouse anti-CDR2L (Protein Technology #66791‐1‐Ig)
RPL8	Mouse anti-CDR2L (Protein Technology #66791‐1‐Ig)
RPL9	Mouse anti-CDR2L (Protein Technology #66791‐1‐Ig)
RPN1	Rabbit anti-CDR2L (Sigma-Aldrich #HPA022015)
RPN1	Mouse anti-CDR2L (Protein Technology #66791‐1‐Ig)
RPN2	Mouse anti-CDR2L (Protein Technology #66791‐1‐Ig)
RPS10	Rabbit anti-CDR2L (Protein Technology #14563-1-AP)
RPS10	Rabbit anti-CDR2L (Sigma-Aldrich #HPA022015)
RPS10	Mouse anti-CDR2L (Protein Technology #66791‐1‐Ig)
RPS11	Mouse anti-CDR2L (Protein Technology #66791‐1‐Ig)
RPS12	Rabbit anti-CDR2L (Protein Technology #14563-1-AP)
RPS13	Mouse anti-CDR2L (Protein Technology #66791‐1‐Ig)
RPS14	Rabbit anti-CDR2L (Protein Technology #14563-1-AP)
RPS14	Rabbit anti-CDR2L (Sigma-Aldrich #HPA022015)
RPS14	Mouse anti-CDR2L (Protein Technology #66791‐1‐Ig)
RPS15	Rabbit anti-CDR2L (Protein Technology #14563-1-AP)
RPS15	Mouse anti-CDR2L (Protein Technology #66791‐1‐Ig)
RPS15A	Mouse anti-CDR2L (Protein Technology #66791‐1‐Ig)
RPS16	Rabbit anti-CDR2L (Sigma-Aldrich #HPA022015)
RPS16	Mouse anti-CDR2L (Protein Technology #66791‐1‐Ig)
RPS17	Mouse anti-CDR2L (Protein Technology #66791‐1‐Ig)
RPS18	Rabbit anti-CDR2L (Protein Technology #14563-1-AP)
RPS18	Rabbit anti-CDR2L (Sigma-Aldrich #HPA022015)
RPS18	Mouse anti-CDR2L (Protein Technology #66791‐1‐Ig)
RPS19	Mouse anti-CDR2L (Protein Technology #66791‐1‐Ig)
RPS2	Mouse anti-CDR2L (Protein Technology #66791‐1‐Ig)
RPS20	Rabbit anti-CDR2L (Sigma-Aldrich #HPA022015)
RPS20	Rabbit anti-CDR2L (Protein Technology #14563-1-AP)
RPS20	Rabbit anti-CDR2L (Sigma-Aldrich #HPA022015)
RPS20	Mouse anti-CDR2L (Protein Technology #66791‐1‐Ig)
RPS23	Mouse anti-CDR2L (Protein Technology #66791‐1‐Ig)
RPS24	Mouse anti-CDR2L (Protein Technology #66791‐1‐Ig)
RPS25	Rabbit anti-CDR2L (Sigma-Aldrich #HPA022015)
RPS25	Mouse anti-CDR2L (Protein Technology #66791‐1‐Ig)
RPS27A	Mouse anti-CDR2L (Protein Technology #66791‐1‐Ig)
RPS27L	Mouse anti-CDR2L (Protein Technology #66791‐1‐Ig)
RPS3	Mouse anti-CDR2L (Protein Technology #66791‐1‐Ig)
RPS3A	Rabbit anti-CDR2L (Sigma-Aldrich #HPA022015)
RPS3A	Mouse anti-CDR2L (Protein Technology #66791‐1‐Ig)
RPS4X	Mouse anti-CDR2L (Protein Technology #66791‐1‐Ig)
RPS5	Rabbit anti-CDR2L (Protein Technology #14563-1-AP)
RPS5	Rabbit anti-CDR2L (Sigma-Aldrich #HPA022015)
RPS5	Mouse anti-CDR2L (Protein Technology #66791‐1‐Ig)
RPS6	Mouse anti-CDR2L (Protein Technology #66791‐1‐Ig)
RPS7	Mouse anti-CDR2L (Protein Technology #66791‐1‐Ig)
RPS8	Mouse anti-CDR2L (Protein Technology #66791‐1‐Ig)
RPS9	Mouse anti-CDR2L (Protein Technology #66791‐1‐Ig)
RPSA	Rabbit anti-CDR2L (Sigma-Aldrich #HPA022015)
RPSA	Mouse anti-CDR2L (Protein Technology #66791‐1‐Ig)
RRP12	Mouse anti-CDR2L (Protein Technology #66791‐1‐Ig)
RSF1	Mouse anti-CDR2L (Protein Technology #66791‐1‐Ig)
RSL1D1	Mouse anti-CDR2L (Protein Technology #66791‐1‐Ig)
RUVBL1	Rabbit anti-CDR2L (Sigma-Aldrich #HPA022015)
RUVBL1	Mouse anti-CDR2L (Protein Technology #66791‐1‐Ig)
RUVBL2	Rabbit anti-CDR2L (Sigma-Aldrich #HPA022015)
RUVBL2	Mouse anti-CDR2L (Protein Technology #66791‐1‐Ig)
S100A8	Rabbit anti-CDR2L (Sigma-Aldrich #HPA022015)
SAE1	Mouse anti-CDR2L (Protein Technology #66791‐1‐Ig)
SAFB	Mouse anti-CDR2L (Protein Technology #66791‐1‐Ig)
SAMHD1	Mouse anti-CDR2L (Protein Technology #66791‐1‐Ig)
SAMM50	Mouse anti-CDR2L (Protein Technology #66791‐1‐Ig)
SAR1A	Mouse anti-CDR2L (Protein Technology #66791‐1‐Ig)
SARS	Mouse anti-CDR2L (Protein Technology #66791‐1‐Ig)
SART3	Mouse anti-CDR2L (Protein Technology #66791‐1‐Ig)
SBDS	Mouse anti-CDR2L (Protein Technology #66791‐1‐Ig)
SCAMP3	Mouse anti-CDR2L (Protein Technology #66791‐1‐Ig)
SCD5	Mouse anti-CDR2L (Protein Technology #66791‐1‐Ig)
SCGB1D1	Rabbit anti-CDR2L (Protein Technology #14563-1-AP)
SCRIB	Mouse anti-CDR2L (Protein Technology #66791‐1‐Ig)
SCYL1	Mouse anti-CDR2L (Protein Technology #66791‐1‐Ig)
SEC16A	Mouse anti-CDR2L (Protein Technology #66791‐1‐Ig)
SEC22B	Mouse anti-CDR2L (Protein Technology #66791‐1‐Ig)
SEC23A	Mouse anti-CDR2L (Protein Technology #66791‐1‐Ig)
SEC23B	Mouse anti-CDR2L (Protein Technology #66791‐1‐Ig)
SEC24A	Mouse anti-CDR2L (Protein Technology #66791‐1‐Ig)
SEC24C	Mouse anti-CDR2L (Protein Technology #66791‐1‐Ig)
SEC61A1	Mouse anti-CDR2L (Protein Technology #66791‐1‐Ig)
SEP11	Mouse anti-CDR2L (Protein Technology #66791‐1‐Ig)
SEP2	Mouse anti-CDR2L (Protein Technology #66791‐1‐Ig)
SEPT7	Mouse anti-CDR2L (Protein Technology #66791‐1‐Ig)
SEPT9	Mouse anti-CDR2L (Protein Technology #66791‐1‐Ig)
SERPINB1	Mouse anti-CDR2L (Protein Technology #66791‐1‐Ig)
SERPINB6	Mouse anti-CDR2L (Protein Technology #66791‐1‐Ig)
SERPINC1	Rabbit anti-CDR2L (Protein Technology #14563-1-AP)
SERPINC1	Rabbit anti-CDR2L (Sigma-Aldrich #HPA022015)
SERPIND1	Mouse anti-CDR2L (Protein Technology #66791‐1‐Ig)
SERPINF1	Mouse anti-CDR2L (Protein Technology #66791‐1‐Ig)
SERPINH1	Mouse anti-CDR2L (Protein Technology #66791‐1‐Ig)
SF3B1	Mouse anti-CDR2L (Protein Technology #66791‐1‐Ig)
SF3B3	Mouse anti-CDR2L (Protein Technology #66791‐1‐Ig)
SFPQ	Rabbit anti-CDR2L (Sigma-Aldrich #HPA022015)
SFPQ	Mouse anti-CDR2L (Protein Technology #66791‐1‐Ig)
SFXN1	Mouse anti-CDR2L (Protein Technology #66791‐1‐Ig)
SGPL1	Mouse anti-CDR2L (Protein Technology #66791‐1‐Ig)
SHMT1	Mouse anti-CDR2L (Protein Technology #66791‐1‐Ig)
SHMT2	Mouse anti-CDR2L (Protein Technology #66791‐1‐Ig)
SKIV2L2	Mouse anti-CDR2L (Protein Technology #66791‐1‐Ig)
SLC16A1	Rabbit anti-CDR2L (Protein Technology #14563-1-AP)
SLC16A1	Mouse anti-CDR2L (Protein Technology #66791‐1‐Ig)
SLC25A10	Mouse anti-CDR2L (Protein Technology #66791‐1‐Ig)
SLC25A11	Mouse anti-CDR2L (Protein Technology #66791‐1‐Ig)
SLC25A13	Mouse anti-CDR2L (Protein Technology #66791‐1‐Ig)
SLC25A3	Mouse anti-CDR2L (Protein Technology #66791‐1‐Ig)
SLC25A31	Rabbit anti-CDR2L (Protein Technology #14563-1-AP)
SLC25A5	Rabbit anti-CDR2L (Protein Technology #14563-1-AP)
SLC25A5	Rabbit anti-CDR2L (Sigma-Aldrich #HPA022015)
SLC25A5	Mouse anti-CDR2L (Protein Technology #66791‐1‐Ig)
SLC27A3	Mouse anti-CDR2L (Protein Technology #66791‐1‐Ig)
SLC3A2	Rabbit anti-CDR2L (Sigma-Aldrich #HPA022015)
SLC3A2	Mouse anti-CDR2L (Protein Technology #66791‐1‐Ig)
SLC7A5	Mouse anti-CDR2L (Protein Technology #66791‐1‐Ig)
SLK	Mouse anti-CDR2L (Protein Technology #66791‐1‐Ig)
SMARCA1	Mouse anti-CDR2L (Protein Technology #66791‐1‐Ig)
SMARCA4	Mouse anti-CDR2L (Protein Technology #66791‐1‐Ig)
SMARCA5	Mouse anti-CDR2L (Protein Technology #66791‐1‐Ig)
SMC1A	Mouse anti-CDR2L (Protein Technology #66791‐1‐Ig)
SMC2	Mouse anti-CDR2L (Protein Technology #66791‐1‐Ig)
SMC3	Mouse anti-CDR2L (Protein Technology #66791‐1‐Ig)
SMC4	Mouse anti-CDR2L (Protein Technology #66791‐1‐Ig)
SMCHD1	Mouse anti-CDR2L (Protein Technology #66791‐1‐Ig)
SMU1	Mouse anti-CDR2L (Protein Technology #66791‐1‐Ig)
SND1	Mouse anti-CDR2L (Protein Technology #66791‐1‐Ig)
SNRNP200	Mouse anti-CDR2L (Protein Technology #66791‐1‐Ig)
SNRNP70	Rabbit anti-CDR2L (Protein Technology #14563-1-AP)
SNRPA	Rabbit anti-CDR2L (Protein Technology #14563-1-AP)
SNRPD2	Mouse anti-CDR2L (Protein Technology #66791‐1‐Ig)
SNX2	Mouse anti-CDR2L (Protein Technology #66791‐1‐Ig)
SON	Mouse anti-CDR2L (Protein Technology #66791‐1‐Ig)
SPON1	Rabbit anti-CDR2L (Sigma-Aldrich #HPA022015)
SPON1	Mouse anti-CDR2L (Protein Technology #66791‐1‐Ig)
SPTBN1	Mouse anti-CDR2L (Protein Technology #66791‐1‐Ig)
SPTBN2	Mouse anti-CDR2L (Protein Technology #66791‐1‐Ig)
SPTLC1	Rabbit anti-CDR2L (Protein Technology #14563-1-AP)
SPTLC1	Mouse anti-CDR2L (Protein Technology #66791‐1‐Ig)
SRM	Mouse anti-CDR2L (Protein Technology #66791‐1‐Ig)
SRP68	Mouse anti-CDR2L (Protein Technology #66791‐1‐Ig)
SRP72	Rabbit anti-CDR2L (Protein Technology #14563-1-AP)
SRP72	Rabbit anti-CDR2L (Sigma-Aldrich #HPA022015)
SRP72	Mouse anti-CDR2L (Protein Technology #66791‐1‐Ig)
SRPRA	Mouse anti-CDR2L (Protein Technology #66791‐1‐Ig)
SRRT	Mouse anti-CDR2L (Protein Technology #66791‐1‐Ig)
SRSF2	Rabbit anti-CDR2L (Protein Technology #14563-1-AP)
SRSF3	Rabbit anti-CDR2L (Protein Technology #14563-1-AP)
SRSF3	Mouse anti-CDR2L (Protein Technology #66791‐1‐Ig)
SRSF6	Mouse anti-CDR2L (Protein Technology #66791‐1‐Ig)
SRSF8	Mouse anti-CDR2L (Protein Technology #66791‐1‐Ig)
SSB	Mouse anti-CDR2L (Protein Technology #66791‐1‐Ig)
SSBP1	Mouse anti-CDR2L (Protein Technology #66791‐1‐Ig)
SSR4	Mouse anti-CDR2L (Protein Technology #66791‐1‐Ig)
SSRP1	Mouse anti-CDR2L (Protein Technology #66791‐1‐Ig)
STAT1	Mouse anti-CDR2L (Protein Technology #66791‐1‐Ig)
STAT2	Mouse anti-CDR2L (Protein Technology #66791‐1‐Ig)
STAT3	Mouse anti-CDR2L (Protein Technology #66791‐1‐Ig)
STAU1	Mouse anti-CDR2L (Protein Technology #66791‐1‐Ig)
STRBP	Mouse anti-CDR2L (Protein Technology #66791‐1‐Ig)
STT3A	Mouse anti-CDR2L (Protein Technology #66791‐1‐Ig)
STT3B	Mouse anti-CDR2L (Protein Technology #66791‐1‐Ig)
SUCLG1	Rabbit anti-CDR2L (Protein Technology #14563-1-AP)
SUCLG1	Rabbit anti-CDR2L (Sigma-Aldrich #HPA022015)
SUCLG1	Mouse anti-CDR2L (Protein Technology #66791‐1‐Ig)
SUMO1	Mouse anti-CDR2L (Protein Technology #66791‐1‐Ig)
SUMO4	Mouse anti-CDR2L (Protein Technology #66791‐1‐Ig)
SUN1	Rabbit anti-CDR2L (Protein Technology #14563-1-AP)
SUN1	Mouse anti-CDR2L (Protein Technology #66791‐1‐Ig)
SUPT16H	Mouse anti-CDR2L (Protein Technology #66791‐1‐Ig)
SUPT5H	Mouse anti-CDR2L (Protein Technology #66791‐1‐Ig)
SURF4	Mouse anti-CDR2L (Protein Technology #66791‐1‐Ig)
SURF6	Rabbit anti-CDR2L (Protein Technology #14563-1-AP)
SURF6	Rabbit anti-CDR2L (Sigma-Aldrich #HPA022015)
SURF6	Mouse anti-CDR2L (Protein Technology #66791‐1‐Ig)
SYMPK	Mouse anti-CDR2L (Protein Technology #66791‐1‐Ig)
SYNCRIP	Mouse anti-CDR2L (Protein Technology #66791‐1‐Ig)
SYNE2	Mouse anti-CDR2L (Protein Technology #66791‐1‐Ig)
TALDO1	Mouse anti-CDR2L (Protein Technology #66791‐1‐Ig)
TARDBP	Mouse anti-CDR2L (Protein Technology #66791‐1‐Ig)
TARS	Rabbit anti-CDR2L (Sigma-Aldrich #HPA022015)
TARS	Mouse anti-CDR2L (Protein Technology #66791‐1‐Ig)
TBCD	Mouse anti-CDR2L (Protein Technology #66791‐1‐Ig)
TBL1XR1	Mouse anti-CDR2L (Protein Technology #66791‐1‐Ig)
TBL2	Mouse anti-CDR2L (Protein Technology #66791‐1‐Ig)
TBL3	Mouse anti-CDR2L (Protein Technology #66791‐1‐Ig)
TBRG4	Mouse anti-CDR2L (Protein Technology #66791‐1‐Ig)
TCN1	Rabbit anti-CDR2L (Sigma-Aldrich #HPA022015)
TCOF1	Mouse anti-CDR2L (Protein Technology #66791‐1‐Ig)
TENM3	Mouse anti-CDR2L (Protein Technology #66791‐1‐Ig)
TF	Rabbit anti-CDR2L (Protein Technology #14563-1-AP)
TF	Rabbit anti-CDR2L (Sigma-Aldrich #HPA022015)
TFRC	Mouse anti-CDR2L (Protein Technology #66791‐1‐Ig)
THBS1	Mouse anti-CDR2L (Protein Technology #66791‐1‐Ig)
THOC2	Mouse anti-CDR2L (Protein Technology #66791‐1‐Ig)
TIMM50	Mouse anti-CDR2L (Protein Technology #66791‐1‐Ig)
TKT	Rabbit anti-CDR2L (Sigma-Aldrich #HPA022015)
TKT	Mouse anti-CDR2L (Protein Technology #66791‐1‐Ig)
TLN1	Mouse anti-CDR2L (Protein Technology #66791‐1‐Ig)
TM7SF2	Mouse anti-CDR2L (Protein Technology #66791‐1‐Ig)
TM9SF3	Mouse anti-CDR2L (Protein Technology #66791‐1‐Ig)
TMC4	Mouse anti-CDR2L (Protein Technology #66791‐1‐Ig)
TMEM33	Mouse anti-CDR2L (Protein Technology #66791‐1‐Ig)
TMPO	Rabbit anti-CDR2L (Sigma-Aldrich #HPA022015)
TNFAIP2	Mouse anti-CDR2L (Protein Technology #66791‐1‐Ig)
TNPO1	Mouse anti-CDR2L (Protein Technology #66791‐1‐Ig)
TNPO3	Mouse anti-CDR2L (Protein Technology #66791‐1‐Ig)
TOMM70	Mouse anti-CDR2L (Protein Technology #66791‐1‐Ig)
TOP1	Rabbit anti-CDR2L (Sigma-Aldrich #HPA022015)
TOP1	Mouse anti-CDR2L (Protein Technology #66791‐1‐Ig)
TOP2A	Mouse anti-CDR2L (Protein Technology #66791‐1‐Ig)
TOP2B	Mouse anti-CDR2L (Protein Technology #66791‐1‐Ig)
TOR1AIP2	Mouse anti-CDR2L (Protein Technology #66791‐1‐Ig)
TPI1	Rabbit anti-CDR2L (Protein Technology #14563-1-AP)
TPI1	Rabbit anti-CDR2L (Sigma-Aldrich #HPA022015)
TPI1	Mouse anti-CDR2L (Protein Technology #66791‐1‐Ig)
TPMT	Mouse anti-CDR2L (Protein Technology #66791‐1‐Ig)
TRA2B	Mouse anti-CDR2L (Protein Technology #66791‐1‐Ig)
TRAP1	Mouse anti-CDR2L (Protein Technology #66791‐1‐Ig)
TRHDE	Mouse anti-CDR2L (Protein Technology #66791‐1‐Ig)
TRIM21	Rabbit anti-CDR2L (Protein Technology #14563-1-AP)
TRIM21	Mouse anti-CDR2L (Protein Technology #66791‐1‐Ig)
TRIM25	Mouse anti-CDR2L (Protein Technology #66791‐1‐Ig)
TRIM28	Mouse anti-CDR2L (Protein Technology #66791‐1‐Ig)
TRIP13	Mouse anti-CDR2L (Protein Technology #66791‐1‐Ig)
TRMT10C	Mouse anti-CDR2L (Protein Technology #66791‐1‐Ig)
TRMT5	Mouse anti-CDR2L (Protein Technology #66791‐1‐Ig)
TROVE2	Mouse anti-CDR2L (Protein Technology #66791‐1‐Ig)
TSTA3	Mouse anti-CDR2L (Protein Technology #66791‐1‐Ig)
TTN	Mouse anti-CDR2L (Protein Technology #66791‐1‐Ig)
TUBA1C	Mouse anti-CDR2L (Protein Technology #66791‐1‐Ig)
TUBA4A	Rabbit anti-CDR2L (Sigma-Aldrich #HPA022015)
TUBA4A	Mouse anti-CDR2L (Protein Technology #66791‐1‐Ig)
TUBB2B	Mouse anti-CDR2L (Protein Technology #66791‐1‐Ig)
TUBB4A	Rabbit anti-CDR2L (Sigma-Aldrich #HPA022015)
TUBB6	Mouse anti-CDR2L (Protein Technology #66791‐1‐Ig)
TUBG1	Mouse anti-CDR2L (Protein Technology #66791‐1‐Ig)
TUFM	Mouse anti-CDR2L (Protein Technology #66791‐1‐Ig)
TWF1	Mouse anti-CDR2L (Protein Technology #66791‐1‐Ig)
TWF2	Rabbit anti-CDR2L (Protein Technology #14563-1-AP)
TWF2	Rabbit anti-CDR2L (Sigma-Aldrich #HPA022015)
U2AF1	Rabbit anti-CDR2L (Protein Technology #14563-1-AP)
U2AF1	Rabbit anti-CDR2L (Sigma-Aldrich #HPA022015)
UBA1	Rabbit anti-CDR2L (Sigma-Aldrich #HPA022015)
UBA1	Mouse anti-CDR2L (Protein Technology #66791‐1‐Ig)
UBA2	Mouse anti-CDR2L (Protein Technology #66791‐1‐Ig)
UBA3	Rabbit anti-CDR2L (Sigma-Aldrich #HPA022015)
UBA3	Mouse anti-CDR2L (Protein Technology #66791‐1‐Ig)
UBE2NL	Mouse anti-CDR2L (Protein Technology #66791‐1‐Ig)
UBE2O	Mouse anti-CDR2L (Protein Technology #66791‐1‐Ig)
UBE3A	Mouse anti-CDR2L (Protein Technology #66791‐1‐Ig)
UBR4	Mouse anti-CDR2L (Protein Technology #66791‐1‐Ig)
UCHL1	Mouse anti-CDR2L (Protein Technology #66791‐1‐Ig)
UFL1	Mouse anti-CDR2L (Protein Technology #66791‐1‐Ig)
UGDH	Mouse anti-CDR2L (Protein Technology #66791‐1‐Ig)
UGGT1	Mouse anti-CDR2L (Protein Technology #66791‐1‐Ig)
UGP2	Mouse anti-CDR2L (Protein Technology #66791‐1‐Ig)
UHRF1BP1	Mouse anti-CDR2L (Protein Technology #66791‐1‐Ig)
UMPS	Mouse anti-CDR2L (Protein Technology #66791‐1‐Ig)
UPF1	Mouse anti-CDR2L (Protein Technology #66791‐1‐Ig)
UQCRC1	Rabbit anti-CDR2L (Sigma-Aldrich #HPA022015)
UQCRC1	Mouse anti-CDR2L (Protein Technology #66791‐1‐Ig)
UQCRC2	Mouse anti-CDR2L (Protein Technology #66791‐1‐Ig)
USO1	Mouse anti-CDR2L (Protein Technology #66791‐1‐Ig)
USP10	Mouse anti-CDR2L (Protein Technology #66791‐1‐Ig)
USP14	Mouse anti-CDR2L (Protein Technology #66791‐1‐Ig)
USP5	Mouse anti-CDR2L (Protein Technology #66791‐1‐Ig)
USP7	Mouse anti-CDR2L (Protein Technology #66791‐1‐Ig)
USP9X	Mouse anti-CDR2L (Protein Technology #66791‐1‐Ig)
UTP20	Mouse anti-CDR2L (Protein Technology #66791‐1‐Ig)
UTS2	Mouse anti-CDR2L (Protein Technology #66791‐1‐Ig)
VARS	Mouse anti-CDR2L (Protein Technology #66791‐1‐Ig)
VCL	Rabbit anti-CDR2L (Sigma-Aldrich #HPA022015)
VCL	Mouse anti-CDR2L (Protein Technology #66791‐1‐Ig)
VCP	Rabbit anti-CDR2L (Sigma-Aldrich #HPA022015)
VCP	Mouse anti-CDR2L (Protein Technology #66791‐1‐Ig)
VDAC2	Rabbit anti-CDR2L (Protein Technology #14563-1-AP)
VDAC2	Rabbit anti-CDR2L (Sigma-Aldrich #HPA022015)
VDAC2	Mouse anti-CDR2L (Protein Technology #66791‐1‐Ig)
VDAC3	Rabbit anti-CDR2L (Sigma-Aldrich #HPA022015)
VDAC3	Mouse anti-CDR2L (Protein Technology #66791‐1‐Ig)
VPS35	Mouse anti-CDR2L (Protein Technology #66791‐1‐Ig)
VPS45	Mouse anti-CDR2L (Protein Technology #66791‐1‐Ig)
VPS51	Mouse anti-CDR2L (Protein Technology #66791‐1‐Ig)
WARS	Mouse anti-CDR2L (Protein Technology #66791‐1‐Ig)
WDHD1	Mouse anti-CDR2L (Protein Technology #66791‐1‐Ig)
WDR1	Mouse anti-CDR2L (Protein Technology #66791‐1‐Ig)
WDR11	Mouse anti-CDR2L (Protein Technology #66791‐1‐Ig)
WDR18	Mouse anti-CDR2L (Protein Technology #66791‐1‐Ig)
WDR36	Mouse anti-CDR2L (Protein Technology #66791‐1‐Ig)
WDR43	Mouse anti-CDR2L (Protein Technology #66791‐1‐Ig)
WDR44	Mouse anti-CDR2L (Protein Technology #66791‐1‐Ig)
WDR77	Mouse anti-CDR2L (Protein Technology #66791‐1‐Ig)
XPO1	Mouse anti-CDR2L (Protein Technology #66791‐1‐Ig)
XPO5	Mouse anti-CDR2L (Protein Technology #66791‐1‐Ig)
XPO7	Mouse anti-CDR2L (Protein Technology #66791‐1‐Ig)
XPOT	Mouse anti-CDR2L (Protein Technology #66791‐1‐Ig)
XRCC5	Rabbit anti-CDR2L (Sigma-Aldrich #HPA022015)
XRCC5	Mouse anti-CDR2L (Protein Technology #66791‐1‐Ig)
XRCC6	Mouse anti-CDR2L (Protein Technology #66791‐1‐Ig)
XRN1	Mouse anti-CDR2L (Protein Technology #66791‐1‐Ig)
XRN2	Mouse anti-CDR2L (Protein Technology #66791‐1‐Ig)
YARS	Mouse anti-CDR2L (Protein Technology #66791‐1‐Ig)
YBX1	Mouse anti-CDR2L (Protein Technology #66791‐1‐Ig)
YES1	Mouse anti-CDR2L (Protein Technology #66791‐1‐Ig)
YTHDF2	Mouse anti-CDR2L (Protein Technology #66791‐1‐Ig)
YWHAE	Rabbit anti-CDR2L (Sigma-Aldrich #HPA022015)
YWHAE	Mouse anti-CDR2L (Protein Technology #66791‐1‐Ig)
YWHAG	Mouse anti-CDR2L (Protein Technology #66791‐1‐Ig)
YWHAQ	Rabbit anti-CDR2L (Sigma-Aldrich #HPA022015)
YWHAQ	Mouse anti-CDR2L (Protein Technology #66791‐1‐Ig)
YWHAZ	Mouse anti-CDR2L (Protein Technology #66791‐1‐Ig)
ZG16B	Rabbit anti-CDR2L (Protein Technology #14563-1-AP)
ZG16B	Rabbit anti-CDR2L (Sigma-Aldrich #HPA022015)
ZMYM3	Mouse anti-CDR2L (Protein Technology #66791‐1‐Ig)
ZNF326	Mouse anti-CDR2L (Protein Technology #66791‐1‐Ig)
ZNF629	Mouse anti-CDR2L (Protein Technology #66791‐1‐Ig)
AAAS	Mouse anti-CDR2L (Protein Technology #66791‐1‐Ig)
AARS	Mouse anti-CDR2L (Protein Technology #66791‐1‐Ig)
