# Supplementary material for: Multi-omics profiling reveals dysregulated ribosome biogenesis and impaired cell proliferation following knockout of CDR2L
Source: BMC Cancer. 2024 May 27;24:645. doi: 10.1186/s12885-024-12399-z (PMC11129367; doi:10.1186/s12885-024-12399-z)
Supplement: Supplementary file 11 — Supplementary Material 11. supplementary_table_S11.xlsx. Results of enrichment analysis of co-differentially expressed genes from the STRING network. [file 12885_2024_12399_MOESM11_ESM.xlsx]

## Sheet: Sheet 1
# background genes
